# Supplementary material for: Stratification, nitrogen fixation, and cyanobacterial bloom stage regulate the planktonic food web structure
Source: Glob Chang Biol. 2019 Jan 9;25(3):794–810. doi: 10.1111/gcb.14546 (PMC6850720; doi:10.1111/gcb.14546)
Supplement: Supplementary file 3 [file GCB-25-794-s003.xlsx]

## Sheet: SD1_1
Phytoplankton cell-carbon (µg L-1)						TF360_AVG(0-10+17m)				TF12_AVG(0-10+20m)				TF109_AVG(0-10+20m)				TF113_AVG(0-10+20m)				TF213_AVG(0-10+20m)				TF259_AVG(0-10+20m)				TF271_AVG(0-10+20m)
Additional characteristics for grouping	Categories of the higher taxonomic level for grouping	Higher taxonomic level for grouping	Individually Counted Taxa	TF360_0-10m	TF360_17m	Average	SD	TF12_0-10m	TF12_20m	Average	SD	TF109_0-10m	TF109_20m	Average	SD	TF113_0-10m	TF113_20m	Average	SD	TF213_0-10m	TF213_20m	Average	SD	TF259_0-10m	TF259_20m	Average	SD	TF271_0-10m	TF271_20m	Average	SD	UP3_0-10m	UP2_0-10m	UP4_0-10m	UP5_0-10m	UP6_0-10m
	Order	Centrales	Actinocyclus	0	0	0	0	0.487344	0	0.243672	0.344604	0.75046	0.955008	0.852734	0.144637	0	0.1144	0.0572	0.080893	0.1912	0.243672	0.217436	0.0371033	0	0	0	0	0	0.179696	0.089848	0.127064	0	0.344	0	0.573	0.172
	Order	Centrales	Actinocyclus normanii f. subsala	0	0.779599	0.3898	0.55126	0	0.7088	0.3544	0.501197	0	0	0	0	0	0	0	0	0	0	0	0	0	0	0	0	0	0	0	0	0	0	0	0	0
	Order	Gonyaulacales (Dino)	Alexandrium pseudogonyaulax	14.4812	0.210432	7.34583	10.091	8.48869	0	4.24434	6.00241	0	0	0	0	0	0	0	0	0	0	0	0	0	0	0	0	0	0	0	0	0	0	0	0	0
	Order	Gymnodiniales (Dino)	Amphidinium crassum	0	0	0	0	0.02968	0	0.01484	0.0209869	0	0	0	0	0	0	0	0	0	0	0	0	0	0	0	0	0	0	0	0	0	0	0	0	0
Filamentous cyanobacteria	Order	Nostocales	Anabaena limnetica	0.392808	0	0.196404	0.277757	2.94606	0.406008	1.67603	1.79609	0	0.239713	0.119856	0.169502	0.475803	0.196404	0.336103	0.197565	0.362163	0.807783	0.584973	0.315101	0.754971	0.589212	0.672091	0.117209	2.93781	1.39699	2.1674	1.08952	0	0	0	0	0
Flagellates	Order	Pedinellales (Fl)	Apedinella radians	0	0	0	0	0	0	0	0	0	0	0	0	0	0	0	0	0	0	0	0	0	0	0	0	0	0	0	0	0	0	0.342	0	0
Filamentous cyanobacteria	Order	Nostocales	Aphanizomenon	0	0	0	0	15.3207	0	7.66035	10.8334	21.6405	0.178904	10.9097	15.1756	17.1719	0.089452	8.6307	12.0791	4.46853	4.09853	4.28353	0.261634	6.09636	4.97922	5.53779	0.789932	1.63453	0.390336	1.01243	0.879779	0	0	0	0	0
Unicellular cyanobacteria	Order	Synechococcales (Unicell.)	Aphanocapsa	0	0.334532	0.167266	0.23655	0.185851	0	0.0929255	0.131417	0.93166	1.48681	1.20923	0.392549	1.49066	0.595552	1.0431	0.632934	7.82594	4.47197	6.14896	2.37162	2.19304	2.79498	2.49401	0.425634	3.60551	1.11799	2.36175	1.75894	0	0	0	0	0
Unicellular cyanobacteria	Order	Chrococcales	Aphanothece	0	0.158224	0.0791122	0.111882	0.045207	0	0.0226035	0.0319662	0.509895	0.203431	0.356663	0.216702	0.79317	0.27162	0.532395	0.368792	1.81296	0.736515	1.27474	0.761162	1.55964	1.30306	1.43135	0.181427	1.311	0.736515	1.02376	0.406224	0	0	0	0	0
Unicellular cyanobacteria	Order	Chrococcales	Aphanothece paralleliformis	0	0	0	0	0	0	0	0	0.246764	0.541479	0.394122	0.208395	0.185073	0.382028	0.283551	0.139269	3.88653	2.7761	3.33131	0.785198	2.58433	2.7761	2.68021	0.135596	2.31359	3.82484	3.06922	1.06861	0	0	0	0	0
	Order	Centrales	Attheya septentrionalis	0	0.243113	0.121557	0.171907	0	0.0304315	0.0152158	0.0215183	0.0607783	0.182589	0.121684	0.0861332	0	0.060863	0.0304315	0.0430366	0.182335	0.0607783	0.121557	0.0859535	0	0	0	0	0	0	0	0	0	0	0	0	0
	Order	Centrales	Centrales	0	0	0	0	0	0	0	0	0	0	0	0	0	0	0	0	0	0	0	0	0	0	0	0	0	0	0	0	1.245	2.941	5.432	0.566	1.245
	Order	Centrales	Cerataulina pelagica	0.228592	5.6309	2.92975	3.82001	0	0.59668	0.29834	0.421916	0	0	0	0	0	0	0	0	0	0	0	0	0	0	0	0	0	0	0	0	0	0	0	0	0
	Order	Gonyaulacales (Dino)	Ceratium fusus	3.32122	4.82112	4.07117	1.06059	0.374976	3.96403	2.1695	2.53785	0	0	0	0	0	0	0	0	0	0	0	0	0	0	0	0	0	0	0	0	0	0	0	0	0
	Order	Gonyaulacales (Dino)	Ceratium lineatum	0.254856	6.28645	3.27065	4.26498	0	0.123744	0.061872	0.0875002	0	0	0	0	0	0	0	0	0	0	0	0	0	0	0	0	0	0	0	0	0	0	0	0	0
	Order	Gonyaulacales (Dino)	Ceratium longipes	0	0.873088	0.436544	0.617366	0	0.654816	0.327408	0.463025	0	0	0	0	0	0	0	0	0	0	0	0	0	0	0	0	0	0	0	0	0	0	0	0	0
	Order	Gonyaulacales (Dino)	Ceratium tripos	18.8082	11.2715	15.0398	5.32928	25.8779	6.76086	16.3194	13.5178	0	0	0	0	0	0	0	0	0	0	0	0	0	0	0	0	0	0	0	0	0	0	0	0	0
	Order	Pennales	Ceratoneis closterium	0.121929	0.71473	0.41833	0.419174	0	0.010656	0.005328	0.00753493	0	0	0	0	0	0.0017427	0.00087135	0.00123227	0	0	0	0	0	0	0	0	0	0.055833	0.0279165	0.0394799	0	0	0.007	0	0.239
	Order	Centrales	Chaetoceros	0	0.295269	0.147635	0.208787	0.0190874	0.04608	0.0325837	0.0190867	0	0	0	0	0	0	0	0	0	0	0	0	0	0	0	0	0	0	0	0	0	0	0	0	0
	Order	Centrales	Chaetoceros affinis	2.00165	13.6486	7.82514	8.23566	0.063696	1.67117	0.867432	1.13665	0	0	0	0	0	0	0	0	0	0	0	0	0	0	0	0	0	0	0	0	0	0	0	0	0
	Order	Centrales	Chaetoceros brevis	0	2.08712	1.04356	1.47582	0	0	0	0	0	0	0	0	0	0	0	0	0	0	0	0	0	0	0	0	0	0	0	0	0	0	0	0	0
	Order	Centrales	Chaetoceros castracanei	0	0	0	0	0.019544	0.041152	0.030348	0.0152792	0.135554	0.483504	0.309529	0.246038	0.17268	0.697928	0.435304	0.371406	0.161168	0.351116	0.256142	0.134314	0.253264	0.264776	0.25902	0.00814021	0	0	0	0	0	0	0	0	0
	Order	Centrales	Chaetoceros circinalis	0	1.51293	0.756463	1.0698	0	0	0	0	0	0	0	0	0	0	0	0	0	0	0	0	0	0	0	0	0	0	0	0	0	0	0	0	0
	Order	Centrales	Chaetoceros constrictus	0	0	0	0	0	0	0	0	0	0	0	0	0	0	0	0	0	0	0	0	0	0	0	0	0	0	0	0	0	0	0	0	0.072
	Order	Centrales	Chaetoceros contortus	1.02043	2.83453	1.92748	1.28276	0	0.844984	0.422492	0.597494	0	0	0	0	0	0	0	0	0	0	0	0	0	0	0	0	0	0	0	0	0	0	0	0	0
	Order	Centrales	Chaetoceros curvisetus	0	0.492744	0.246372	0.348423	0	0	0	0	0	0	0	0	0	0	0	0	0	0	0	0	0	0	0	0	0	0	0	0	0	0	0	0	0
	Order	Centrales	Chaetoceros danicus	0	0	0	0	0.004312	0.004312	0.004312	0	0.0169246	0.025872	0.0213983	0.00632677	0.015496	0.021088	0.018292	0.00395414	0.002156	0.005592	0.003874	0.00242962	0	0.044736	0.022368	0.0316331	0	0	0	0	0.014	0	0	0	0
	Order	Centrales	Chaetoceros similis	0	0	0	0	0	0.003496	0.001748	0.00247205	0	0.002128	0.001064	0.00150472	0	0	0	0	0	0	0	0	0.002128	0	0.001064	0.00150472	0	0	0	0	0.005	0.002	0	0.051	0.187
	Order	Centrales	Chaetoceros socialis	0.0320535	0.439196	0.235625	0.287893	0.0366679	0.021392	0.02903	0.0108017	0	0	0	0	0	0	0	0	0	0	0	0	0	0	0	0	0	0	0	0	0	0	0	0	0
	Order	Centrales	Chaetoceros subtilis	0	0.0393441	0.019672	0.0278205	0	0	0	0	0	0	0	0	0	0	0	0	0	0	0	0	0	0	0	0	0	0	0	0	0.023	0	0.008	0.015	0.106
Flagellates	Class	Choanoflagellatea (Fl)	Choanoflagellatea spp.	0	0.398324	0.199162	0.281658	0	0.16096	0.08048	0.113816	0	0.0080368	0.0040184	0.00568288	0	0.0525635	0.0262817	0.037168	0	0	0	0	0.0080368	0.0080368	0.0080368	0	0	0	0	0	0	0.194	0.07	0	0
Unicellular cyanobacteria	Order	Chrococcales	Chroococcales	0	0	0	0	0	0	0	0	0	0	0	0	0	0	0	0	0	0	0	0	0	0	0	0	0	0	0	0	1.383	3.064	7.936	1.9	2.062
Flagellates	Class	Chrysophyceae (Fl)	Chrysophyceae	0	0	0	0	0	0	0	0	0	0.194158	0.097079	0.13729	0	0.194158	0.097079	0.13729	1.16333	0	0.581663	0.822596	1.5511	0	0.775551	1.09679	1.16333	0.775551	0.969439	0.274199	0	0	0.581	0.387	0
Unicellular cyanobacteria	Order	Synechococcales (Unicell.)	Coelosphaerium minutissimum	0	0	0	0	0	0	0	0	0	0.153201	0.0766007	0.10833	0	0.061366	0.030683	0.0433923	0.921588	0.153598	0.537593	0.543051	0.857928	1.45918	1.15855	0.42515	1.16433	1.68958	1.42695	0.371406	0	0	0	0	0
Flagellates	Order	Cryptomonadales (Fl)	Cryptomonadales	0	0	0	0	0	0	0	0	0	0	0	0	0	0	0	0	0	0	0	0	0	0	0	0	0	0	0	0	0.907	0.161	0.453	0.121	0.387
Unicellular cyanobacteria	Order	Synechococcales (Unicell.)	Cyanodictyon	0	0	0	0	0	0	0	0	0	0	0	0	0.103238	0.0515575	0.0773978	0.0365436	0.412952	0	0.206476	0.292001	0	0	0	0	0	0	0	0	0	0	0	0	0
Unicellular cyanobacteria	Order	Synechococcales (Unicell.)	Cyanodictyon planctonicum	0	0.239095	0.119547	0.169066	0	0	0	0	0.317268	0.281288	0.299278	0.0254417	0.493528	0.119714	0.306621	0.264326	0.599284	0.810796	0.70504	0.149562	0.57664	0.951804	0.764222	0.265281	0.182837	0.458276	0.320557	0.194765	0	0	0	0	0
Unicellular cyanobacteria	Order	Synechococcales (Unicell.)	Cyanonephron styloides	0	0	0	0	0.0663036	0	0.0331518	0.0468837	0	0	0	0	0	0.033198	0.016599	0.0234745	0	0	0	0	0	0	0	0	0	0	0	0	0	0	0	0	0
	Order	Centrales	Cyclotella	0.759478	0.0421932	0.400835	0.507197	0.0843864	0.042252	0.0633192	0.0297935	0	0	0	0	0	0	0	0	0.22704	0.622852	0.424946	0.279882	0.0421932	0	0.0210966	0.0298351	0	0	0	0	0	0	0	0	0
	Order	Pyramimonadales (Chlorophyta)	Cymbomonas tetramitiformis	0.635912	0	0.317956	0.449658	3.17956	0	1.58978	2.24829	0.635912	0	0.317956	0.449658	0	0	0	0	0	0.635912	0.317956	0.449658	0	0	0	0	0	0	0	0	0	0	0	0	0
	Order	Centrales	Dactyliosolen fragilissimus	18.9511	8.88448	13.9178	7.11821	0.08712	0.434272	0.260696	0.245474	0	0	0	0	0	0	0	0	0	0	0	0	0	0	0	0	0	0	0	0	0	0	0	0	0
Flagellates	Order	Dictyochales (Fl)	Dictyocha speculum	2.22275	2.93386	2.57831	0.502834	4.05858	2.74234	3.40046	0.930726	0.413895	0	0.206948	0.292668	0	0.812848	0.406424	0.57477	0	0	0	0	0	0	0	0	0	0	0	0	0	0	0	0	0
Flagellates	Class	Crysophyceae (Fl)	Dinobryon	0	0	0	0	0.0341564	0	0.0170782	0.0241522	0.0341564	0	0.0170782	0.0241522	0.0683128	0	0.0341564	0.0483044	0.0170782	0.0170782	0.0170782	0	0	0	0	0	0	0	0	0	0	0	0	0	0
Flagellates	Class	Crysophyceae (Fl)	Dinobryon balticum	0.0190874	0.0381748	0.0286311	0.0134968	0	0.009557	0.0047785	0.00675782	0	0	0	0	0	0	0	0	0	0	0	0	0	0	0	0	0	0	0	0	0	0	0.06	0.03	0
Flagellates	Class	Crysophyceae (Fl)	Dinobryon petiolatum	0.1748	0	0.0874002	0.123603	0.0582668	0	0.0291334	0.0412008	0	0	0	0	0.0582668	0	0.0291334	0.0412008	0	0.0291334	0.0145667	0.0206004	0	0	0	0	0	0	0	0	0	0	0	0	0
	Class	Dinophyceae	Dinophyceae (10-50 µm)	0	0	0	0	0	0	0	0	0	0	0	0	0	0	0	0	0	0	0	0	0	0	0	0	0	0	0	0	0.672	6.119	4.416	27.974	27.282
	Order	Dinophysiales (Dino)	Dinophysis acuminata	0	0	0	0	0	0	0	0	0	0	0	0	0	0	0	0	0	0	0	0	0	0	0	0	0	0	0	0	0	0.059	0	7.449	4.257
	Order	Dinophysiales (Dino)	Dinophysis norvegica	0.27024	0	0.13512	0.191089	0	0	0	0	6.31005	23.9347	15.1224	12.4625	3.48141	5.1923	4.33685	1.20978	3.48141	5.87488	4.67814	1.69244	6.31005	8.05076	7.1804	1.23086	7.1804	1.35113	4.26577	4.12192	7.702	1.621	0	0.27	0
	Order	Peridiniales (Dino)	Diplopsalis	0	0	0	0	0	0	0	0	0	0	0	0	0	0	0	0	0	0	0	0	0	0	0	0	0	0	0	0	0	0	0	0	1.281
	Order	Centrales	Ditylum brightwellii	0.360943	5.26019	2.81057	3.46429	0.09196	0.27588	0.18392	0.130051	0	0	0	0	0	0	0	0	0	0	0	0	0	0	0	0	0	0	0	0	0	0	0	0	0
Filamentous cyanobacteria	Order	Nostocales	Dolichospermum spp.	1.85386	1.95488	1.90437	0.0714348	2.17792	0.20992	1.19392	1.39159	0.89216	0.11808	0.50512	0.547357	0.7216	0.11152	0.41656	0.431392	0.07216	0.03936	0.05576	0.0231931	0	0.00656	0.00328	0.00463862	0.01312	0.00656	0.00984	0.00463862	0.094	1.028	1.462	6.138	10.457
	Kingdom	Chromista	Ebria tripartita	0.0597228	0	0.0298614	0.0422304	0.15264	0.47112	0.31188	0.225199	1.44132	0.142176	0.791749	0.918636	0.718558	0.134826	0.426692	0.412761	0.716674	0.599112	0.657893	0.0831286	0.359279	0.673436	0.516357	0.222143	0.0637106	0.030432	0.0470713	0.0235315	0.089	0	0	0.292	1.023
Flagellates	Order	Euglenales (Fl)	Euglenales	0	0	0	0	0	0	0	0	0	0	0	0	0	0	0	0	0	0	0	0	0	0	0	0	0	0	0	0	0	0	0	0	0
Flagellate	Order	Eutreptiales (Fl)	Eutreptiella	0	0.183339	0.0916697	0.129641	1.68471	0	0.842357	1.19127	0	0	0	0	0	0	0	0	0.183339	0.183339	0.183339	0	0.183339	0.366679	0.275009	0.129641	0.183339	0	0.0916697	0.129641	0	0	0.126	0	0
	Order	Gonyaulacales (Dino)	Gonyaulax	0	0	0	0	0	0	0	0	0	0	0	0	0	0	0	0	0	0	0	0	0	0	0	0	0	0	0	0	0	0	0	0.439	0
	Order	Centrales	Guinardia delicatula	0	1.1489	0.574449	0.812394	0	0.018928	0.009464	0.0133841	0	0	0	0	0	0	0	0	0	0	0	0	0	0	0	0	0	0	0	0	0	0	0	0	0
	Order	Gymnodiniales (Dino)	Gymnodiniales	4.04164	2.08531	3.06347	1.38333	6.81578	2.74261	4.77919	2.88016	5.69684	5.75035	5.7236	0.037838	7.99742	3.02895	5.51319	3.51324	10.0224	3.79058	6.90651	4.40658	5.75531	6.31741	6.03636	0.39746	3.26442	2.15055	2.70749	0.787622	0	0	0	0	0.062
Flagellates	Order	Cryptomonadales (Fl)	Hemiselmis	0	0.12658	0.0632898	0.0895053	0.0562576	0.077462	0.0668598	0.0149938	0	0.03521	0.017605	0.0248972	0.0984508	0	0.0492254	0.0696152	0.0140644	0	0.0070322	0.00994503	0	0	0	0	0	0	0	0	0	0	0	0	0
	Order	Peridiniales (Dino)	Heterocapsa rotundata	0	0	0	0	0	0	0	0	0	0	0	0	0	0	0	0	0	0	0	0	0	0	0	0	0	0	0	0	0.106	0.106	0.37	0	0
	Order	Peridiniales (Dino)	Heterocapsa triquetra	0	0	0	0	0.030144	0	0.015072	0.021315	3.23328	0.389825	1.81155	2.01063	6.39303	0.810333	3.60168	3.94756	0	0	0	0	0.024335	0.778565	0.40145	0.533321	0	0	0	0	0	0.012	0	0.589	0.57
	Kingdom	Chromista	Katablepharis remigera	0.396817	0	0.198408	0.280592	2.38743	0.150648	1.26904	1.58164	4.48676	0.496713	2.49174	2.82139	2.28488	0.0993425	1.19211	1.54541	0.396817	1.19045	0.793634	0.561184	0.499286	0.198408	0.348847	0.212753	0.204938	0	0.102469	0.144913	0	0	0	0	0
	Order	Gymnodiniales (Dino)	Katodinium glaucum	0	0	0	0	0	0	0	0	0.0549814	0.035536	0.0452587	0.01375	0	0	0	0	0	0	0	0	0	0.0274907	0.0137453	0.0194389	0	0.008884	0.004442	0.00628194	0	0	0	0	0
	Order	Gymnodiniales (Dino)	Katodinium rotundatum	0	0	0	0	0.317956	0.636798	0.477377	0.225455	1.48379	0.583731	1.03376	0.63644	0.635912	0.90213	0.769021	0.188245	0.423941	0.847882	0.635912	0.299772	0.317956	0.211971	0.264963	0.0749429	0.317956	0.635912	0.476934	0.224829	0	0	0	0	0
	Order	Sphaeropleales (Chloroph)	Kirchneriella	0	0	0	0	0	0	0	0	0	0	0	0	0	0	0	0	0	0	0	0	0	0	0	0	0	0	0	0	0	0	0.07	0	0.211
	Kingdom	Chromista	Laboea strobila	0.08456	0	0.04228	0.0597929	0	0	0	0	0	0	0	0	0	0	0	0	0	0	0	0	0	0	0	0	0	0	0	0	0	0	0	0	0
Unicellular cyanobacteria	Order	Synechococcales (Unicell.)	Lemmermanniella pallida	0	0	0	0	0	0	0	0	0	0	0	0	0	0.097582	0.048791	0.0690009	0	0	0	0	0	0	0	0	0	0	0	0	0	0	0	0	0
Unicellular cyanobacteria	Order	Synechococcales (Unicell.)	Lemmermanniella parva	0	0.0979485	0.0489742	0.06926	0	0	0	0	0.147303	0.117538	0.132421	0.0210469	0	0	0	0	0.49101	0.294606	0.392808	0.138879	1.48882	0.589212	1.03901	0.636117	0.391794	0.294606	0.3432	0.0687223	0	0	0	0	0
	Order	Centrales	Leptocylindrus minimus	0	0	0	0	0	0.017216	0.008608	0.0121736	0	0	0	0	0	0	0	0	0	0	0	0	0	0	0	0	0	0	0	0	0	0	0	0	0
	Kingdom	Chromista	Leucocryptos marina	0.192883	0.337546	0.265214	0.102292	0.760984	0.096576	0.42878	0.469808	1.14374	0.217296	0.680516	0.655093	0.024144	0.287465	0.155804	0.186196	0.0482208	0	0.0241104	0.0340973	0.144662	0.144662	0.144662	0	0.0964416	0.239597	0.168019	0.101226	0	0.194	0	0.053	0.194
	Kingdom	Chromista	Mesodinium rubrum	0.135416	0.537568	0.336492	0.284364	1.02313	0.830546	0.926837	0.136176	1.00832	1.12399	1.06615	0.0817946	1.06289	0.774828	0.918859	0.203691	0.22407	0.728229	0.47615	0.356494	3.50722	1.01496	2.26109	1.7623	1.40616	0.952299	1.17923	0.320925	6.831	1.281	0.81	19.192	11.582
	Order	Gonyaulacales (Dino)	Micracanthodinium claytonii	0	0	0	0	0	0	0	0	0	0	0	0	0	0	0	0	0.117467	0	0.0587337	0.083062	0	0	0	0	0	0	0	0	0	0	0	0.248	0
	Order	Peridiniales (Dino)	Minuscula bipes	0	0.005272	0.002636	0.00372787	0	0	0	0	0	0	0	0	0	0	0	0	0	0	0	0	0	0	0	0	0	0	0	0	0	0	0	0	0
	Order	Sphaeropleales (Chloroph)	Monoraphidium contortum	0	0	0	0	0	0	0	0	0	0.063378	0.031689	0.044815	0	0	0	0	0	0	0	0	0	0	0	0	0	0	0	0	0	0	0	0	0
	Order	Pennales	Nitzschia paleacea	0	0.0909163	0.0454582	0.0642875	0	0	0	0	0	0	0	0	0	0	0	0	0	0	0	0	0	0	0	0	5.81864	0.546258	3.18245	3.72814	0	0.407	0	0	0.634
	Order	Noctilucales (Dino)	Noctiluca scintillans	0	0	0	0	0	0	0	0	0	0	0	0	0	0	0	0	0	0	0	0	0	0	0	0	0	0	0	0	0	0	0	0	0
Filamentous cyanobacteria	Order	Nostocales	Nodularia spumigena	0.57124	0.57124	0.57124	0	0.456992	0	0.228496	0.323142	21.2501	0	10.6251	15.0261	15.3092	0.228496	7.76886	10.6637	6.62638	8.16873	7.39756	1.0906	15.3092	6.62638	10.9678	6.1397	19.4793	7.94024	13.7098	8.15934	0	1.077	2.313	1.037	6.784
	Order	Chlorellales	Oocystis	0	0.232063	0.116031	0.164093	0	0	0	0	0.0658013	0	0.0329006	0.0465285	0	0	0	0	0	0.0773542	0.0386771	0.0546977	0.0658013	0.154708	0.110255	0.0628668	0.0658013	0	0.0329006	0.0465285	0.003	0.003	0.005	0	0
	Order	Chlorodendrales	Pachysphaera	0.115027	0	0.0575133	0.0813362	0	0	0	0	0	0	0	0	0	0	0	0	0	0	0	0	0	0	0	0	0	0	0	0	0	0	0	0	0
	Order	Pennales	Pennales	0	0.639059	0.319529	0.451883	0	0.081344	0.040672	0.0575189	0	0	0	0	0	0	0	0	0	0	0	0	0	0	0	0	0	0	0	0	0	0	0	0	0
	Order	Peridiniales (Dino)	Peridiniales	0.637787	0.34952	0.493654	0.203836	3.22256	0.56663	1.8946	1.87803	0.884048	0.188877	0.536462	0.49156	1.03957	0.188877	0.614222	0.601529	0	0	0	0	0	0.754455	0.377227	0.53348	1.8524	0.18476	1.01858	1.1792	0	0	0	0	0
	Order	Peridiniales (Dino)	Peridiniella danica	0	0	0	0	0	0	0	0	0	0	0	0	0	0	0	0	0	0	0	0	0	0	0	0	0	0	0	0	0	0	0	0	0
	Order	Peridiniales (Dino)	Peridinium claudicans	1.35279	0	0.676396	0.956568	0	0	0	0	0	0	0	0	0	0	0	0	0	0	0	0	0	0	0	0	0	0	0	0	0	0	0	0	0
	Order	Peridiniales (Dino)	Peridinium steini	0	0	0	0	0	0.240602	0.120301	0.170132	0	0	0	0	0	0	0	0	0	0	0	0	0	0	0	0	0	0	0	0	0	0	0	0	0
	Order	Pennales	Phaeodactylum tricornutum cf.	0	0.0597075	0.0298537	0.0422196	0.0909163	0.176301	0.133609	0.0603765	0	0	0	0	0	0	0	0	0	0	0	0	0	0	0	0	0	0	0	0	0	0	0	0	0
	Order	Dinophysiales (Dino)	Phalacroma rotundatum	0	0	0	0	0	0	0	0	0	0	0	0	0	0	0	0	0	0	0	0	0.138912	0.046304	0.092608	0.0654837	0.092608	0.03032	0.061464	0.0440443	0	0	0	0.273	0.303
Flagellates	Order	Pyrenomonadales (Fl)	Plagioselmis prolonga	0.739386	0.970444	0.854915	0.163383	1.75604	1.1569	1.45647	0.423657	1.11062	1.43456	1.27259	0.229055	1.87418	3.74836	2.81127	1.32524	3.23481	5.49918	4.367	1.60115	3.88177	3.46587	3.67382	0.294089	1.9871	3.60451	2.7958	1.14368	0	0	0	0	0
	Order	Chlorellales	Planctonema lauterbornii	0	0.0693174	0.0346587	0.0490148	0.000736	0.00368	0.002208	0.00208172	0.138635	0.034707	0.0866709	0.0734881	0.0310546	0.185104	0.108079	0.108929	0.254164	0.346587	0.300375	0.0653531	0.014444	0.0043332	0.0093886	0.00714942	0.231058	0.138635	0.184846	0.0653531	0.03	0.003	0.029	0.03	0
	Order	Centrales	Proboscia alata	0.465819	4.60628	2.53605	2.92775	0	0.020752	0.010376	0.0146739	0	0	0	0	0	0	0	0	0	0	0	0	0	0	0	0	0	0	0	0	0	0	0	0	0
	Order	Prorocentrales (Dino)	Prorocentrum cordatum	0.109184	0.06824	0.088712	0.0289518	0.109184	0	0.054592	0.0772047	0	0	0	0	0	0	0	0	0	0	0	0	0	0	0	0	0	0	0	0	0	0	0	0	0
	Order	Prorocentrales (Dino)	Prorocentrum micans	1.0435	0.447216	0.74536	0.421639	0	0	0	0	0	0	0	0	0	0	0	0	0	0	0	0	0	0	0	0	0	0	0	0	0	0	0	0	0
	Order	Peridiniales (Dino)	Protoperidinium	0	0.387928	0.193964	0.274307	0.387928	0	0.193964	0.274307	0	0	0	0	0	0	0	0	0	0	0	0	0	0	0	0	5.45003	0.35576	2.9029	3.6022	0	0	0	0	0
Flagellates	Order	Prymnesiales (Fl)	Prymnesiales	3.98599	1.73994	2.86297	1.5882	2.63911	0.16367	1.40139	1.7504	1.14821	1.76638	1.45729	0.437111	0.710076	0.229138	0.469607	0.340075	1.11485	0.920329	1.01759	0.137548	2.13996	1.78148	1.96072	0.253479	9.62505	8.7069	9.16598	0.649235	0	0	0	0	0.739
Filamentous cyanobacteria	Order	Synechococcales (Filamentous)	Pseudanabaena	0	0	0	0	0.118346	0	0.059173	0.0836833	0	0	0	0	0.177519	0	0.0887595	0.125525	0	0	0	0	0	0	0	0	0	0	0	0	0.292	0	0	35.251	39.456
	Order	Pennales	Pseudo-nitzschia	0	0	0	0	0	0	0	0	0	0.008384	0.004192	0.00592838	0	0	0	0	0	0	0	0	0	0	0	0	0	0	0	0	0	0	0	0	0
	Order	Pennales	Pseudo-nitzschia delicatissima	0	0	0	0	0	0	0	0	0	0	0	0	0	0	0	0	0	0	0	0	0	0	0	0	0	0	0	0	0	0	0	0	0
Flagellates	Order	Pedinellales (Fl)	Pseudopedinella	0.0874002	0.0040184	0.0457093	0.0589598	0.0582668	0.029174	0.0437204	0.0205717	0.020144	0.029174	0.024659	0.00638517	0.073022	0.131283	0.102153	0.0411967	0.823386	0.0291334	0.42626	0.561621	0.468348	0.0291334	0.248741	0.310572	0.0291334	0.292076	0.160605	0.185929	0	0	0.722	0.412	0
	Order	Pyramimonadales	Pterosperma	0	0	0	0	0	0	0	0	0	0	0	0	0	0	0	0	0	0.387776	0.193888	0.274199	0	0	0	0	0	0	0	0	0	0	0	0	0
	Order	Pyramimonadales	Pyramimonas	0.201925	0.18786	0.194892	0.00994503	1.23315	0.0958215	0.664484	0.804211	0.557051	0.101103	0.329077	0.322404	1.04077	0.159451	0.600109	0.623184	0.340057	0.115529	0.227793	0.158765	2.70137	0.321974	1.51167	1.68249	2.14884	3.4503	2.79957	0.920271	0	0.43	0.478	0.334	2.58
	Order	Centrales	Rhizosolenia hebetata f. semispina	0	1.60594	0.802971	1.13557	0	0	0	0	0	0	0	0	0	0	0	0	0	0	0	0	0	0	0	0	0	0	0	0	0	0	0	0	0
	Order	Centrales	Rhizosolenia pugens	0.44566	5.01443	2.73004	3.2306	0	0.04008	0.02004	0.0283408	0	0	0	0	0	0	0	0	0	0	0	0	0	0	0	0	0	0	0	0	0	0	0	0	0
	Order	Centrales	Rhizosolenia setigera	0	3.10001	1.55001	2.19204	0	0	0	0	0	0	0	0	0	0	0	0	0	0	0	0	0	0	0	0	0	0	0	0	0	0	0	0	0
	Order	Peridiniales (Dino)	Scrippsiella spp. CPX	0	0.064488	0.032244	0.0455999	0	0	0	0	0	0.153976	0.076988	0.108877	0	0.170722	0.0853609	0.120719	0	0	0	0	0.243146	0	0.121573	0.17193	0	0	0	0	0	0	0	0	0
	Order	Pennales	Skeletonema marinoi	0	0.391178	0.195589	0.276605	0.0054	0.193504	0.099452	0.13301	0	0	0	0	0	0	0	0	0	0	0	0	0	0	0	0	0	0	0	0	0	0	0	0	0
Unicellular cyanobacteria	Order	Synechococcales (Unicell.)	Snowella	0	0	0	0	0	0	0	0	0.780574	0.185543	0.483058	0.420751	0.586247	0.165478	0.375862	0.297528	2.0308	0.664463	1.34763	0.966145	0.742931	1.17325	0.95809	0.30428	0.390287	1.72076	1.05553	0.940789	0	0	0	0	0
Flagellates	Order	Pyrenomonadales (Fl)	Teleaulax	0	0.403849	0.201925	0.285565	1.41347	0.505515	0.959493	0.642023	0.201925	0.303309	0.252617	0.0716896	0.302887	0.101103	0.201995	0.142683	0.201925	0.807698	0.504811	0.428347	0.605774	1.21155	0.908661	0.428347	0.504811	0.807698	0.656255	0.214173	0.679	0.226	0.83	0.151	0.528
	Kingdom	Chromista	Telonema	0.534447	0.319463	0.426955	0.152017	1.20251	0.066899	0.634703	0.802995	0.267224	0.346064	0.306644	0.0557486	0.400835	0.401394	0.401115	0.00039499	0.133612	0.133612	0.133612	0	0.133612	0.400835	0.267224	0.188956	0.267224	0.185851	0.226537	0.0575391	0.475	0	0.068	0.272	0
	Order	Pennales	Thalassionema nitzschioides	0.0169403	0.107976	0.0624583	0.0643722	0	0.012896	0.006448	0.00911885	0	0	0	0	0	0	0	0	0	0	0	0	0	0	0	0	0	0	0	0	0	0	0	0	0
	Order	Pennales	Thalassiosira	0	0	0	0	0	0	0	0	0	0.061632	0.030816	0.0435804	0.0424	0.15418	0.09829	0.0790404	0	0	0	0	0	0	0	0	0	0	0	0	0.092	0	0	0	0
	Order	Pennales	Thalassiosira eccentrica	0	0	0	0	0	0.183648	0.091824	0.129859	0	0	0	0	0	0	0	0	0	0	0	0	0	0	0	0	0	0	0	0	0	0	0	0	0
Flagellates	Order	Euglenales (Fl)	Trachelomonas	0	0	0	0	0	0	0	0	0.344578	0	0.172289	0.243653	0	0	0	0	0.344578	1.21456	0.779569	0.615171	0.689156	0	0.344578	0.487307	0.344578	0	0.172289	0.243653	0	0	0	0.868	0
	Other	Others	Unicell spp.	2.62879	2.43578	2.53229	0.136479	2.19066	0.438132	1.3144	1.23922	3.90714	1.43713	2.67214	1.74657	6.90362	2.16924	4.53643	3.34771	5.06457	3.79375	4.42916	0.898607	0.778565	1.3144	1.04648	0.37889	0.524401	2.61422	1.56931	1.47773	0.448	0.176	1.627	0.576	3.073
Flagellates	Other	Others (Fl)	UNIDENTIFIED FLAGELLATA	0.846878	0	0.423439	0.598833	1.04328	0	0.521639	0.737708	0.948845	0.28344	0.616143	0.470512	0.566092	0.071426	0.318759	0.349782	0	0.107492	0.0537461	0.0760085	0.0537461	0.0537461	0.0537461	0	0	0.726828	0.363414	0.513945	0.211	0.423	3.31	0.986	1.127
Unicellular cyanobacteria	Order	Chrococcales	Woronichinia	0	0	0	0	0	0	0	0	0	0	0	0	0	0	0	0	0	0.152409	0.0762045	0.107769	0	0	0	0	0	0	0	0	0	0	0	0	0
	Class	Diatom	Diatom (all)	24.4046	59.6694	42.037	24.9359	0.990434	5.47622	3.23333	3.17193	0.963717	1.71912	1.34142	0.534149	0.230576	1.0502	0.640389	0.579563	0.763899	1.28401	1.02395	0.367775	0.297585	0.309512	0.303549	0.00843352	5.81864	0.781787	3.30021	3.5616	1.379	3.694	5.447	1.205	2.655
	Order	Centrales	Centrales	24.2658	57.6658	40.9658	23.6174	0.894118	4.81788	2.856	2.77452	0.963717	1.6491	1.30641	0.48464	0.188176	0.894279	0.541227	0.49929	0.763899	1.28401	1.02395	0.367775	0.297585	0.309512	0.303549	0.00843352	0	0.179696	0.089848	0.127064	1.287	3.287	5.44	1.205	1.782
	Order	Pennales	Pennales	0.138869	2.00357	1.07122	1.31854	0.0963163	0.65835	0.377333	0.397417	0	0.070016	0.035008	0.0495088	0.0424	0.155923	0.0991614	0.0802727	0	0	0	0	0	0	0	0	5.81864	0.602091	3.21037	3.68866	0.092	0.407	0.007	0	0.873
	Phylum	Cyanobacteria	Cyanobacteria (all)	2.8179	3.35592	3.08691	0.380434	21.3174	0.615928	10.9666	14.6381	46.7162	3.50599	25.1111	30.5543	37.508	2.40397	19.956	24.8223	29.5103	23.1749	26.3426	4.47985	32.1639	23.249	27.7064	6.30381	33.4241	19.5767	26.5004	9.79159	1.769	5.169	11.711	44.326	58.759
	Order	Chrococcales	Chrococcales	0	0.158224	7.97277	8.44445	0.045207	0	0.900016	0.0319662	0.756659	0.744911	0	0	0.978243	0.653648	0	0	5.69949	3.66502	0.0762045	0.107769	4.14398	4.07916	0	0	3.6246	4.56136	0	0	1.383	3.064	7.936	1.9	2.062
	Order	Nostocales	Nostocales	2.8179	2.52612	2.67201	0.206322	20.9017	0.615928	10.7588	14.3442	43.7828	0.536697	22.1597	30.5796	33.6786	0.625872	17.1522	23.3718	11.5292	13.1144	12.3218	1.12088	22.1606	12.2014	17.181	7.0422	24.0647	9.73413	16.8994	10.1333	0.094	2.105	3.775	7.175	17.241
Unicellular cyanobacteria	Order	Synechococcales (Unicell.)	Synechococcales (Unicell.)	0	0.671575	0.335788	0.474875	0.252155	0	0.126077	0.1783	2.17681	2.22438	2.20059	0.0336393	2.67367	1.12445	1.89906	1.09546	12.2816	6.39543	9.3385	4.16213	5.85936	6.96842	6.41389	0.784228	5.73476	5.28122	5.50799	0.320704	0	0	0	0	0
Filamentous cyanobacteria	Order	Synechococcales (Filamentous)	Synechococcales (Filamentous)	0	0	0	0	0.118346	0	0.059173	0.0836833	0	0	0	0	0.177519	0	0.0887595	0.125525	0	0	0	0	0	0	0	0	0	0	0	0	0.292	0	0	35.251	39.456
	Phylum	Dinoflagellate	Dinoflagellate (all)	44.3206	26.8705	35.5956	12.3391	45.6548	15.6901	30.6725	21.1883	17.663	31.037	24.35	9.45683	19.5473	10.2933	14.9203	6.54358	14.0452	10.5133	12.2793	2.49743	12.7897	16.1869	14.4883	2.40221	18.1578	4.71732	11.4376	9.50387	8.48	7.917	4.786	37.242	33.755
	Order	Dinophysiales	Dinophysiales	0.27024	0	0.13512	0.191089	0	0	0	0	6.31005	23.9347	15.1224	12.4625	3.48141	5.1923	4.33685	1.20978	3.48141	5.87488	4.67814	1.69244	6.44896	8.09706	7.27301	1.16538	7.27301	1.38145	4.32723	4.16596	7.702	1.68	0	7.992	4.56
	Order	Gonyaulacales	Gonyaulacales	36.8655	23.4625	30.164	9.47732	34.7416	11.5035	23.1225	16.4319	0	0	0	0	0	0	0	0	0.117467	0	0.0587337	0.083062	0	0	0	0	0	0	0	0	0	0	0	0.687	0
	Order	Gymnodiniales	Gymnodiniales	4.04164	2.08531	3.27065	1.38333	7.16341	3.37941	0.539249	2.67569	7.23562	6.36962	6.80262	0.612352	8.63333	3.93109	6.28221	3.32499	10.4464	4.63847	0.635912	4.10681	6.07327	6.55687	0.264963	0.341956	3.58238	2.79535	0.476934	0.556511	0	0	0	0	0.062
	Order	Peridiniales	Peridiniales	1.99058	0.807208	1.39889	0.83677	3.64064	0.807232	2.22393	2.00352	4.11733	0.732677	2.425	2.39331	7.4326	1.16993	4.30126	4.42837	0	0	0	0	0.267481	1.53302	0.90025	0.894871	7.30243	0.54052	3.92148	4.7814	0.106	0.118	0.37	0.589	1.851
	Kingdom/Order	Other Dinoflagellates (other Dinophyceae, Nostilucales and Prorocentrales)	Other Dinoflagellates (other Dinophyceae, Nostilucales and Prorocentrales)	1.15269	0.515456	0.834072	0.450591	0.109184	0	0.054592	0.0772047	0	0	0	0	0	0	0	0	0	0	0	0	0	0	0	0	0	0	0	0	0.672	6.119	4.416	27.974	27.282
Flagellates		Flagellate	Flagellate	8.0763	6.79853	7.43741	0.903516	12.8021	4.84558	8.82386	5.62614	4.22237	4.05426	4.13832	0.118874	3.75129	5.34088	4.54608	1.12401	7.09736	8.80795	7.95265	1.20957	9.58123	6.9165	8.24887	1.88425	13.8373	14.9136	14.3755	0.760998	1.797	1.004	6.494	2.955	2.781
	Order	Dictyochales	Dictyochales	2.22275	2.93386	2.57831	0.502834	4.05858	2.74234	3.40046	0.930726	0.413895	0	0.206948	0.292668	0	0.812848	0.406424	0.57477	0	0	0	0	0	0	0	0	0	0	0	0	0	0	0	0	0
	Order	Prymnesiales	Prymnesiales	3.98599	1.73994	2.86297	1.5882	2.63911	0.16367	1.40139	1.7504	1.14821	1.76638	1.45729	0.437111	0.710076	0.229138	0.469607	0.340075	1.11485	0.920329	1.01759	0.137548	2.13996	1.78148	1.96072	0.253479	9.62505	8.7069	9.16598	0.649235	0	0	0	0	0.739
	Order	Pyrenomonadales	Pyrenomonadales	0.739386	1.37429	1.05684	0.448947	3.16951	1.66242	2.41596	1.06568	1.31255	1.73786	1.52521	0.300744	2.17706	3.84946	3.01326	1.18256	3.43674	6.30688	4.87181	2.0295	4.48755	4.67742	4.58248	0.722436	2.49191	4.4122	3.45206	1.35785	0.679	0.226	0.83	0.151	0.528
	Other Flagellates	Other Flagellates (unid. flagellata, Choanoflagellatea, Crysophyceae, Cryptomonadales, Euglenales, Eutreptiales, and Pedinellales	Other Flagellates (unid. flagellata, Crysophyceae, Cryptomonadales, Euglenales, Eutreptiales, and Pedinellales	1.12817	0.750436	0.939301	0.267095	2.93494	0.277153	1.60605	1.87934	1.34772	0.550019	0.948871	0.564062	0.864144	0.44943	0.656787	0.293247	2.54577	1.58074	2.06326	0.682383	2.95373	0.457595	1.70566	1.76503	1.72038	1.79446	1.75742	0.0523811	1.118	0.778	5.664	2.804	1.514
	Kingdom/Order/other	Others (Spaeropleales, Chromista, Chlorellales, Pyramimonadales, Unicell spp.	Others (Spaeropleales, Chromista, Chlorellales, Pyramimonadales, Unicell spp.	4.9855	4.1196	6.93607	4.85934	12.1308	2.15342	4.26975	3.87641	13.6519	3.96256	5.21936	2.99537	12.4667	4.21165	6.7204	4.4701	7.17819	8.00831	5.82377	1.84221	8.20424	4.22771	5.36452	4.10208	5.00857	7.61134	6.16485	2.99585	7.876	2.087	3.087	20.749	18.663
		TOTAL	TOTAL	84.605	100.814	92.7095	11.4615	92.8956	28.7812	60.8384	45.3357	83.2172	44.2789	63.7481	27.5336	73.5039	23.3	48.402	35.4995	58.595	51.7885	55.1917	4.81295	63.0367	50.8896	56.9632	8.58925	76.2465	47.6007	61.9236	20.2556	21.301	19.871	31.525	106.477	116.613
		CROSSCHECK	CROSSCHECK	84.605	100.814	92.7095	11.4615	92.8956	28.7812	60.8384	45.3357	83.2172	44.2789	63.7481	27.5336	73.5039	23.3	48.402	35.4995	58.595	51.7885	55.1917	4.81295	63.0367	50.8896	56.9632	8.58925	76.2465	47.6007	61.9236	20.2556	21.301	19.871	31.525	106.477	116.613
Unicellular cyanobacteria		Unicellular cyanobacteria	Unicellular cyanobacteria	0	0.8298	0.4149	0.586757	0.297362	0	0.148681	0.210266	2.93346	2.96929	2.95138	0.0253321	3.65191	1.7781	2.715	1.32499	17.9811	10.0605	14.0208	5.60072	10.0033	11.0476	10.5255	0.738396	9.35936	9.84257	9.60096	0.341686	1.383	3.064	7.936	1.9	2.062
Filamentous cyanobacteria		Filamentouse cyanobacteria	Filamentouse cyanobacteria	2.8179	2.52612	2.67201	0.206322	21.02	0.615928	10.818	14.4279	43.7828	0.536697	22.1597	30.5796	33.8561	0.625872	17.241	23.4973	11.5292	13.1144	12.3218	1.12088	22.1606	12.2014	17.181	7.0422	24.0647	9.73413	16.8994	10.1333	0.386	2.105	3.775	42.426	56.697

## Sheet: SD1_2
SIMPER
Similarity Percentages - species contributions
One-Way Analysis
Data worksheet
Name: Copy of SupplementalDataPhytoCellCarbon
Data type: Other
Sample selection: All
Variable selection: All
Parameters
Resemblance: S17 Bray Curtis similarity
Cut off for low contributions: 90,00%
Factor Groups
Sample	Community
TF12_0-10m	western Baltic
TF360_0-10m	western Baltic
TF109_0-10m	central Baltic
TF113_0-10m	central Baltic
TF213_0-10m	central Baltic
TF259_0-10m	central Baltic
TF271_0-10m	central Baltic
UP3_0-10m	upwelling off Öland
UP2_0-10m	upwelling off Öland
UP4_0-10m	upwelling off Öland
UP5_0-10m	upwelling Gulf of Finland
UP6_0-10m	upwelling Gulf of Finland
Group western Baltic
Average similarity: 52,32
Species	Av.Abund	Av.Sim	Sim/SD	Contrib%	Cum.%
Ceratium tripos	22.34	21.19	#######	40.5	40.5
Alexandrium pseudogonyaulax	11.48	9.56	#######	18.28	58.78
Gymnodiniales	5.43	4.55	#######	8.7	67.49
Prymnesiales	3.31	2.97	#######	5.68	73.17
Dictyocha speculum	3.14	2.5	#######	4.79	77.96
Unicell spp.	2.41	2.47	#######	4.72	82.68
Dolichospermum spp.	2.02	2.09	#######	3.99	86.67
UNIDENTIFIED FLAGELLATA	0.95	0.95	#######	1.82	88.49
Plagioselmis prolonga	1.25	0.83	#######	1.59	90.08
Group central Baltic
Average similarity: 57,59
Species	Av.Abund	Av.Sim	Sim/SD	Contrib%	Cum.%
Nodularia spumigena	15.59	16.99	2.77	29.5	29.5
Gymnodiniales	6.55	7.11	2.72	12.34	41.84
Aphanizomenon	10.2	6.86	1.15	11.91	53.75
Dinophysis norvegica	5.35	6.09	3.49	10.57	64.32
Plagioselmis prolonga	2.42	2.51	2.11	4.36	68.68
Unicell spp.	3.44	2.45	0.95	4.26	72.94
Aphanocapsa	3.21	2.35	1.74	4.08	77.02
Prymnesiales	2.95	1.51	2.37	2.62	79.64
Aphanothece paralleliformis	1.84	1.3	0.79	2.26	81.9
Aphanothece	1.2	1.25	1.88	2.17	84.08
Mesodinium rubrum	1.44	1.03	1.63	1.79	85.86
Pyramimonas	1.36	1.02	1.26	1.78	87.64
Snowella	0.91	0.8	3.07	1.39	89.02
Katablepharis remigera	1.57	0.73	0.92	1.26	90.29
Group upwelling off Öland
Average similarity: 38,84
Species	Av.Abund	Av.Sim	Sim/SD	Contrib%	Cum.%
Chroococcales	4.13	7.96	2.27	20.49	20.49
Dinophyceae (10-50 µm)	3.74	7.66	0.93	19.73	40.23
Centrales	3.21	7.4	2.08	19.06	59.28
Mesodinium rubrum	2.97	4.15	2.31	10.68	69.96
Dinophysis norvegica	3.11	2.62	0.58	6.76	76.72
Dolichospermum spp.	0.86	1.6	0.77	4.13	80.85
Teleaulax	0.58	1.52	1.65	3.9	84.75
Nodularia spumigena	1.13	1.4	0.58	3.6	88.35
UNIDENTIFIED FLAGELLATA	1.31	1.16	2.64	2.98	91.33
Group upwelling Gulf of Finland
Average similarity: 82,13
Species	Av.Abund	Av.Sim	Sim/SD	Contrib%	Cum.%
Pseudanabaena	37.35	31.6	#######	38.48	38.48
Dinophyceae (10-50 µm)	27.63	24.46	#######	29.78	68.26
Mesodinium rubrum	15.39	10.38	#######	12.64	80.91
Dolichospermum spp.	8.3	5.5	#######	6.7	87.61
Dinophysis acuminata	5.85	3.82	#######	4.65	92.25
Groups western Baltic & central Baltic
Average dissimilarity = 76,09
	Group western Baltic	Group central Baltic
Species	Av.Abund	Av.Abund	Av.Diss	Diss/SD	Contrib%	Cum.%
Ceratium tripos	22.34	0	13.99	6.58	18.38	18.38
Nodularia spumigena	0.51	15.59	9.32	3.15	12.25	30.63
Alexandrium pseudogonyaulax	11.48	0	7.27	3.26	9.55	40.18
Dactyliosolen fragilissimus	9.52	0	6.14	0.95	8.07	48.25
Aphanizomenon	7.66	10.2	5.79	1.45	7.61	55.86
Dinophysis norvegica	0.14	5.35	3.25	3.37	4.27	60.14
Aphanocapsa	0.09	3.21	2.02	1.12	2.66	62.8
Dictyocha speculum	3.14	0.08	1.91	3.24	2.51	65.31
Prymnesiales	3.31	2.95	1.8	1.5	2.36	67.67
Gymnodiniales	5.43	6.55	1.56	1.33	2.04	69.72
Unicell spp.	2.41	3.44	1.53	2.07	2.01	71.73
Aphanothece paralleliformis	0	1.84	1.2	1.18	1.58	73.31
Ceratium fusus	1.85	0	1.19	1.17	1.56	74.87
Heterocapsa triquetra	0.02	1.93	1.17	0.71	1.53	76.4
Cymbomonas tetramitiformis	1.91	0.13	1.1	1.32	1.45	77.85
Dolichospermum spp.	2.02	0.34	1.06	3.45	1.39	79.25
Peridiniales	1.93	0.76	0.97	1.35	1.27	80.52
Katablepharis remigera	1.39	1.57	0.89	1.11	1.17	81.69
Plagioselmis prolonga	1.25	2.42	0.85	1.2	1.12	82.8
Anabaena limnetica	1.67	0.91	0.84	1.08	1.11	83.91
Aphanothece	0.02	1.2	0.75	2.09	0.99	84.9
Protoperidinium	0.19	1.09	0.73	0.56	0.96	85.86
Nitzschia paleacea	0	1.16	0.71	0.47	0.93	86.79
Chaetoceros affinis	1.03	0	0.67	1	0.87	87.67
Mesodinium rubrum	0.58	1.44	0.66	0.89	0.87	88.54
Pyramimonas	0.72	1.36	0.63	1.23	0.83	89.37
Snowella	0	0.91	0.58	1.36	0.77	90.13
Groups western Baltic & upwelling off Öland
Average dissimilarity = 93,01
	Group western Baltic	Group upwelling off ﾖland
Species	Av.Abund	Av.Abund	Av.Diss	Diss/SD	Contrib%	Cum.%
Ceratium tripos	22.34	0	19.73	7.02	21.21	21.21
Alexandrium pseudogonyaulax	11.48	0	10.3	3.06	11.07	32.28
Dactyliosolen fragilissimus	9.52	0	8.76	0.92	9.42	41.7
Aphanizomenon	7.66	0	6.55	0.91	7.05	48.75
Gymnodiniales	5.43	0	4.78	4.05	5.13	53.88
Chroococcales	0	4.13	3.56	1.45	3.83	57.71
Dinophyceae (10-50 µm)	0	3.74	3.31	1.46	3.56	61.27
Prymnesiales	3.31	0	2.96	3.76	3.19	64.46
Centrales	0	3.21	2.79	1.83	3	67.46
Dinophysis norvegica	0.14	3.11	2.79	0.87	3	70.45
Dictyocha speculum	3.14	0	2.76	3.48	2.97	73.42
Mesodinium rubrum	0.58	2.97	2.25	0.82	2.42	75.84
Ceratium fusus	1.85	0	1.69	1.12	1.82	77.65
Peridiniales	1.93	0	1.67	1.4	1.8	79.45
Cymbomonas tetramitiformis	1.91	0	1.65	1.41	1.78	81.23
Unicell spp.	2.41	0.75	1.51	2.08	1.62	82.85
Anabaena limnetica	1.67	0	1.44	1.22	1.55	84.4
Katablepharis remigera	1.39	0	1.2	1.31	1.29	85.69
Plagioselmis prolonga	1.25	0	1.09	2.41	1.17	86.86
UNIDENTIFIED FLAGELLATA	0.95	1.31	1.04	1.41	1.12	87.98
Dolichospermum spp.	2.02	0.86	1.03	1.74	1.11	89.09
Chaetoceros affinis	1.03	0	0.95	0.97	1.02	90.11
Groups central Baltic & upwelling off Öland
Average dissimilarity = 85,98
	Group central Baltic	Group upwelling off ﾖland
Species	Av.Abund	Av.Abund	Av.Diss	Diss/SD	Contrib%	Cum.%
Nodularia spumigena	15.59	1.13	14.96	3.08	17.4	17.4
Aphanizomenon	10.2	0	10.37	1.38	12.06	29.47
Gymnodiniales	6.55	0	7.11	2.27	8.27	37.73
Chroococcales	0	4.13	4.24	1.53	4.94	42.67
Dinophysis norvegica	5.35	3.11	3.97	1.98	4.62	47.29
Dinophyceae (10-50 µm)	0	3.74	3.96	1.51	4.61	51.9
Aphanocapsa	3.21	0	3.6	1.12	4.19	56.09
Centrales	0	3.21	3.33	1.93	3.87	59.95
Unicell spp.	3.44	0.75	3.15	1.23	3.66	63.62
Prymnesiales	2.95	0	3.04	0.88	3.54	67.16
Plagioselmis prolonga	2.42	0	2.67	1.96	3.1	70.26
Mesodinium rubrum	1.44	2.97	2.57	0.95	2.99	73.25
Aphanothece paralleliformis	1.84	0	2.08	1.17	2.42	75.67
Heterocapsa triquetra	1.93	0	1.92	0.71	2.23	77.9
Katablepharis remigera	1.57	0	1.56	0.99	1.81	79.71
Aphanothece	1.2	0	1.32	2.01	1.53	81.25
Nitzschia paleacea	1.16	0.14	1.26	0.55	1.46	82.71
UNIDENTIFIED FLAGELLATA	0.31	1.31	1.25	0.95	1.45	84.16
Pyramimonas	1.36	0.3	1.17	1.11	1.36	85.52
Protoperidinium	1.09	0	1.09	0.48	1.27	86.78
Snowella	0.91	0	1.01	1.3	1.17	87.95
Anabaena limnetica	0.91	0	0.95	0.88	1.1	89.05
Chrysophyceae	0.78	0.19	0.82	1.23	0.96	90.01
Groups western Baltic & upwelling Gulf of Finland
Average dissimilarity = 92,72
	Group western Baltic	Group upwelling Gulf of Finland
Species	Av.Abund	Av.Abund	Av.Diss	Diss/SD	Contrib%	Cum.%
Pseudanabaena	0.06	37.35	18.61	22.64	20.07	20.07
Dinophyceae (10-50 µm)	0	27.63	13.81	20.06	14.9	34.97
Ceratium tripos	22.34	0	11.13	6.17	12	46.98
Mesodinium rubrum	0.58	15.39	7.45	3.04	8.04	55.01
Alexandrium pseudogonyaulax	11.48	0	5.77	3.08	6.22	61.24
Dactyliosolen fragilissimus	9.52	0	4.86	0.87	5.24	66.47
Aphanizomenon	7.66	0	3.75	0.87	4.04	70.52
Dolichospermum spp.	2.02	8.3	3.11	2.67	3.36	73.88
Dinophysis acuminata	0	5.85	2.95	2.92	3.18	77.05
Gymnodiniales	5.43	0.03	2.68	3.62	2.89	79.95
Nodularia spumigena	0.51	3.91	1.66	1.03	1.79	81.74
Dictyocha speculum	3.14	0	1.56	3.16	1.68	83.42
Prymnesiales	3.31	0.37	1.48	2.99	1.6	85.02
Chroococcales	0	1.98	0.99	33.42	1.07	86.09
Peridiniales	1.93	0	0.95	1.31	1.03	87.11
Cymbomonas tetramitiformis	1.91	0	0.94	1.32	1.01	88.13
Ceratium fusus	1.85	0	0.94	1.08	1.01	89.14
Anabaena limnetica	1.67	0	0.82	1.14	0.89	90.02
Groups central Baltic & upwelling Gulf of Finland
Average dissimilarity = 88,68
	Group central Baltic	Group upwelling Gulf of Finland
Species	Av.Abund	Av.Abund	Av.Diss	Diss/SD	Contrib%	Cum.%
Pseudanabaena	0.04	37.35	20.49	16.55	23.1	23.1
Dinophyceae (10-50 µm)	0	27.63	15.2	14.83	17.13	40.23
Mesodinium rubrum	1.44	15.39	7.72	3.04	8.71	48.94
Nodularia spumigena	15.59	3.91	6.36	1.97	7.17	56.12
Aphanizomenon	10.2	0	5.48	1.3	6.18	62.3
Dolichospermum spp.	0.34	8.3	4.35	3.64	4.9	67.2
Gymnodiniales	6.55	0.03	3.62	2.45	4.08	71.28
Dinophysis acuminata	0	5.85	3.24	3.13	3.66	74.94
Dinophysis norvegica	5.35	0.14	2.85	3.34	3.21	78.15
Aphanocapsa	3.21	0	1.81	1.16	2.04	80.19
Unicell spp.	3.44	1.82	1.43	1.28	1.61	81.81
Prymnesiales	2.95	0.37	1.4	0.74	1.58	83.39
Plagioselmis prolonga	2.42	0	1.35	2.09	1.53	84.92
Heterocapsa triquetra	1.93	0.58	1.1	0.94	1.23	86.15
Chroococcales	0	1.98	1.09	18.58	1.23	87.38
Aphanothece paralleliformis	1.84	0	1.05	1.18	1.18	88.56
Katablepharis remigera	1.57	0	0.83	0.94	0.94	89.5
Nitzschia paleacea	1.16	0.32	0.72	0.61	0.82	90.31
Groups upwelling off Öland & upwelling Gulf of Finland
Average dissimilarity = 79,79
	Group upwelling off ﾖland	Group upwelling Gulf of Finland
Species	Av.Abund	Av.Abund	Av.Diss	Diss/SD	Contrib%	Cum.%
Pseudanabaena	0.1	37.35	27.46	22.37	34.41	34.41
Dinophyceae (10-50 µm)	3.74	27.63	17.66	7.67	22.14	56.55
Mesodinium rubrum	2.97	15.39	9.24	2.29	11.58	68.13
Dolichospermum spp.	0.86	8.3	5.44	3.31	6.82	74.95
Dinophysis acuminata	0.02	5.85	4.35	2.94	5.45	80.41
Nodularia spumigena	1.13	3.91	2.31	1.15	2.9	83.31
Dinophysis norvegica	3.11	0.14	2.31	0.87	2.89	86.2
Chroococcales	4.13	1.98	1.82	0.99	2.28	88.48
Centrales	3.21	0.91	1.67	1.24	2.09	90.57
