# Supplementary material for: Stratification, nitrogen fixation, and cyanobacterial bloom stage regulate the planktonic food web structure
Source: Glob Chang Biol. 2019 Jan 9;25(3):794–810. doi: 10.1111/gcb.14546 (PMC6850720; doi:10.1111/gcb.14546)
Supplement: Supplementary file 4 [file GCB-25-794-s004.xlsx]

## Sheet: SD2_1
Variables from all stations
*included in PCA			*	*	*	*	*	*	*	*	*			*				*	*	*	*	*	*	*	*			*	*	*		*	*	*	*	*	*	*	*	*	*	*	*	*	*	*	*	*	*
Microplankton from the upper 10 m if not stated otherwise																															Phytoplankton cell-carbon (µg L-1)
																															Additional characteristics for grouping					Unicellular cyanobacteria	Filamentous cyanobacteria			Unicellular cyanobacteria	Filamentous cyanobacteria							Flagellates
																															Categories of the higher taxonomic level for grouping	Class	Order	Order	Phylum			Order	Order	Order	Order	Phylum	Order	Order	Order	Order	Kingdom/Order		Order
																															Higher taxonomic level for grouping	Diatom	Centrales	Pennales	Cyanobacteria	Unicellular cyanobacteria	Filamentouse cyanobacteria	Chrococcales	Nostocales	Synechococcales (Unicell.)	Synechococcales (Filamentous)	Dinoflagellate	Dinophysiales	Gonyaulacales	Gymnodiniales	Peridiniales	Other Dinoflagellates (other Dinophyceae, Nostilucales and Prorocentrales)	Flagellates (all)	Dictyochales
		Sea area	TP100	TP300	ML depth	Temperature	Salinity	Oxygen	PO4-3	SiO2	DIN (NO2+NO3)	NH4+	Chl, a	Chl, a	NFix	THAAN wt% TN 100	THAAN wt% TN 300	TN100	TN300	TC100	TC300	C/N 100	C/N 300	d15Phe100	d15Phe300	ΣV Zoo	ΣV Zoo_Z300	H´	Jo	d	Individually Counted Taxa	Diatom (all)	Centrales	Pennales	Cyanobacteria (all)	Unicellular cyanobacteria	Filamentouse cyanobacteria	Chrococcales	Nostocales	Synechococcales (Unicell.)	Synechococcales (Filamentous)	Dinoflagellate (all)	Dinophysiales	Gonyaulacales	Gymnodiniales	Peridiniales	Other Dinoflagellates (other Dinophyceae, Nostilucales and Prorocentrales)	Flagellate (all)	Dictyochales
Station	unit				m	°C	PSU	mL L-1	µM	µM	µM	µM	mg m-3	rel. units	nmol L-1 h-1	wt% TN	wt% TN	µg (mg dry wt)-1	µg (mg dry wt)-1	µg (mg dry wt)-1	µg (mg dry wt)-1			‰ vs N2	‰ vs N2	‰ vs N2	‰ vs N2					µg C L-1	µg C L-1	µg C L-1	µg C L-1	µg C L-1	µg C L-1	µg C L-1	µg C L-1	µg C L-1	µg C L-1	µg C L-1	µg C L-1	µg C L-1	µg C L-1	µg C L-1	µg C L-1	µg C L-1	µg C L-1
TF360		WB	2	1.8	13.3	17.6	15.1	3.8						1.9		62.2	65.3	32.2	67.4	248.685	309.694	9.00468	5.37656	5	5.8	1.6	1.3	3.6	0.67	9		24.4046	24.2658	0.138869	2.8179	0	2.8179	0	2.8179	0	0	44.3206	0.27024	36.8655	4.04164	1.99058	1.15269	8.0763	2.22275
TF12*		WB	2	2.3	11	17.9	10.8	6.2	0.13	10.5	0.11	0.36		1.4		63.8	76	50.9	95.9	336.524	411.945	7.78602	4.9791	5	5.3	1.6	1.3	3.8	0.67	10.4		0.990434	0.894118	0.0963163	21.3174	0.297362	21.02	0.045207	20.9017	0.252155	0.118346	45.6548	0	34.7416	7.16341	3.64064	0.109184	12.8021	4.05858
TF113*		AB	1.9	2.5	16.5	16.3	8.3	6.5	0.19	11.2	0.06	0.35	2.1	1.6		73.2	70.3	70.4	70.5	330.317	439.883	5.4546	4.34161	1.7	2.5	1.4	1.6	3.6	0.69	7.9		0.230576	0.188176	0.0424	37.508	3.65191	33.8561	0.978243	33.6786	2.67367	0.177519	19.5473	3.48141	0	8.63333	7.4326	0	3.75129	0
TF109*		AB	2.3	2.8	17	16.1	7.9	6.6	0.27	11.5	0.07	0.28		1.6	8.5	72.5	80.6	65.5	65.6	295.246	435.622	5.26186	4.73143	-0.8	0.5	1.5	1.6	3.5	0.68	8.1		0.963717	0.963717	0	46.7162	2.93346	43.7828	0.756659	43.7828	2.17681	0	17.663	6.31005	0	7.23562	4.11733	0	4.22237	0.413895
TF213*		CBB	2.2	2.7	27.8	15.6	7.6	6.4	0.28	13.2	0.07	0.29	2.3	1.4	2.6	69.4	68.1	88.4	88.5	386.933	444.831	5.09434	4.45406	-2.3	-0.5	1.5	1.9	4	0.76	9.1		0.763899	0.763899	0	29.5103	17.9811	11.5292	5.69949	11.5292	12.2816	0	14.0452	3.48141	0.117467	10.4464	0	0	7.09736	0
TF259*		SGB	2.9	2.8	27.8	15.9	7.2	6.5	0.33	17.4	0.05	0.26	2.9	1.4	2.9	77.1	74.1	112.5	112.6	465.341	462.165	4.80871	4.52132	-2.6	-1.5	1.6	2	3.9	0.76	8.7		0.297585	0.297585	0	32.1639	10.0033	22.1606	4.14398	22.1606	5.85936	0	12.7897	6.44896	0	6.07327	0.267481	0	9.58123	0
TF271*		EGB	2.5	2.9	22.3	16.3	7.8	6.5	0.04	9.9	0.1	0.34	3.2	2.4	9.3	59	65.9	101.847	106.698	445.855	455.32	5.13015	5.02526	-2.1	-1.4	1.8	1.8	3.8	0.75	7.6		5.81864	0	5.81864	33.4241	9.35936	24.0647	3.6246	24.0647	5.73476	0	18.1578	7.27301	0	3.58238	7.30243	0	13.8373	0
TF284		WGB	1.8	2.7	9.8	15.2	5.7	7.1	0.02	8.8	0.12	0.29	3.6	1.9	2.3	76.3	73.4	110.4	110.5	450.115	471.887	4.74083	5.23613	-2.1	-1.4	1	1.4
UP1		ÖL			8	8.7	7	7.2	0.56	14.2	0.15		1.1	0.6				106.7	109.6	433.273	443.054
UP2*		ÖL	2.3	2.3	8.3	14.1	6.9	6.7	0.28	12.3	0.12		1.5	1	0.1	64.3	65.9	109.6	109.7	459.236	456.753	4.85751	4.83413	0.9	2.4	2	1.2	3.2	0.72	7		3.694	3.287	0.407	5.169	3.064	2.105	3.064	2.105	0	0	7.917	1.68	0	0	0.118	6.119	1.004	0
UP3*		ÖL	2.3	1.9	5.8	11.6	6.9	6.8	0.38	12.6	0.19		1.2	0.9	0.05	54.2	67.5	113.1	114.4	423.028	447.801	4.30512	4.5425	0	4.7	1	1	2.6	0.61	6.2		1.379	1.287	0.092	1.769	1.383	0.386	1.383	0.094	0	0.292	8.48	7.702	0	0	0.106	0.672	1.797	0
UP4*		ÖL	2.2	2.6	10.35	15.9	6.8	6.6	0.13	12.1	0.14		1.8	1	0.812144	68.2	68.3	102.1	102.1	439.935	462.988	4.38775	6.17383	-0.8	-0.6	1.2	1.6	3.3	0.73	6.7		5.447	5.44	0.007	11.711	7.936	3.775	7.936	3.775	0	0	4.786	0	0	0	0.37	4.416	6.494	0
UP5*		GoF	1.9	2.2	8.5	16.9	6	6.5	0.16	10.3	0.19		3.2	1.8		62.6		108.9	109	439.827	490.045	4.6946	3.7589	2.8	2.6	0.7	1.3	2.7	0.56	6		1.205	1.205	0	44.326	1.9	42.426	1.9	7.175	0	35.251	37.242	7.992	0.687	0	0.589	27.974	2.955	0
UP6*		GoF	1.9	2.3	10.3	17.5	6.1	6.5	0.06	9.2	0.24		4.4	2.5		63.6	78	110.6	110.7	460.659	453.794	4.7572	4.6244	2.7	3.2	1.1	1.1	3	0.63	5.5		2.655	1.782	0.873	58.759	2.062	56.697	2.062	17.241	0	39.456	33.755	4.56	0	0.062	1.851	27.282	2.781	0
red italic: THAAN outliers not included in the correlation analyses, see text for details to the outliers
green field: p<0.05
red field: p>0.05
r2 for NFix vs. x:			0.0515	0.4818	0.2304	0.3713	0.4032	0.1156	0.1216	0.0793	0.2666	0.3491	0.4411	0.6451		0.2711	0.8497	0.379	0.2987	0.243	0.1506	0.5887	0.0158	0.1606	0.1982	0.1095	0.2367	0.2508	0.0439	0.1548		0.0138	0.3224	0.4057	0.7187	0.0081	0.7646	0.1028	0.7648	0.0815	0.1504	0.8135	0.259	0.0097	0.2128	0.8519	0.3356	0.3705	0.3267
r2 for THAAN wt% TN 100 vs. X, excluding TF271 data:			0.0434		0.3801	0.0619	0.0446	0.0678	0.0415	0.0493	0.5228	0.4508	0.1043	0.0276	0.2711			0.0013		0.002		0.0306		0.3224		0.0358		0.4912	0.4518	0.14		0.0734	0.0676	0.0871	0.1888	0.2662	0.0831	0.0933	0.4628	0.2736	0.0677	0.0661	0.0002	0.0741	0.376	0.1152	0.0879	0.0971	0.0441
r2 for THAAN wt% TN 300 vs. X, excluding TF271 data:				0.2377	0.0159	0.165	0.0677	0.1164	0.1201	0.069	4e-05	0.0211	0.8832	0.2437	0.8497				0.0022		0.0763		0.0534		0.037		0.0107	0.0151	0.0377	0.0035		0.2101	0.2174	0.0396	0.662	0.0237	0.7374	0.0761	0.6094	0.0012	0.1843	0.0739	0.125	0.0082	0.0571	0.144	0.0901	0.0311	0.0176
[truncated: 99 more columns]

## Sheet: SD2_2
Variables from 11 stations included in the PCA and linear regression results
Notes:
excluded stations due to missing data: TF360, TF284, UP1
grey, italic: autocorrelation
light-green, italic: unrobust correlation driven by one value
microplankton from the upper 10 m
red field: r2 ≤ 0.3452 and p>0.05
green field: r2 ≥0.3508 and p<0.05																							Phytoplankton cell-carbon (µg L-1)
																							Additional characteristics for grouping					Unicellular cyanobacteria	Filamentous cyanobacteria	Unicellular cyanobacteria	Filamentous cyanobacteria	Unicellular cyanobacteria	Filamentous cyanobacteria							Flagellates	Flagellates	Flagellates	Flagellates	Flagellates					Filamentous cyanobacteria
																							Categories of the higher taxonomic level for grouping	Class	Order	Order	Phylum			Order	Order	Order	Order	Phylum	Order	Order	Order	Order	Kingdom/Order		Order	Order	Order	Other Flagellates	Kingdom/Order/other	Order	Order	Order	Order
																							Higher taxonomic level for grouping	Diatoms (all)	Centrales	Pennales	Cyanobacteria (all)	Unicellular cyanobacteria (all)	Filamentouse cyanobacteria (all)	Chrococcales	Nostocales	Synechococcales (Unicell.)	Synechococcales (Filamentous)	Dinoflagellates (all)	Dinophysiales	Gonyaulacales	Gymnodiniales	Peridiniales	Other Dinoflagellates (other Dinophyceae, Nostilucales and Prorocentrales)	Flagellates (all)	Dictyochales	Prymnesiales	Pyrenomonadales	Other Flagellates (unid. flagellata, Crysophyceae, Cryptomonadales, Euglenales, Eutreptiales, and Pedinellales	Others (Spaeropleales, Chromista, Chlorellales, Pyramimonadales, Unicell spp.	Centrales	Gonyaulacales (Dino)	Gymnodiniales (Dino)	Nostocales
		TP100	TP300	ML depth	Temperature	Salinity	Oxygen	PO43-	SiO2	DIN (NO2+NO3)	Chl, a	TN100	TN300	TC100	TC300	C/N 100	C/N 300	δ15N-Phe100	δ15N-Phe300	H´	Jo	d	Individually Counted Taxa																							Actinocyclus	Alexandrium pseudogonyaulax	Amphidinium crassum	Anabaena limnetica
Station	unit			m	°C	psu	mL L-1	µM	µM	µM	rel. units	µg (mg dry wt)-1	µg (mg dry wt)-1	µg (mg dry wt)-1	µg (mg dry wt)-1			‰ vs N2	‰ vs N2					µg C L-1	µg C L-1	µg C L-1	µg C L-1	µg C L-1	µg C L-1	µg C L-1	µg C L-1	µg C L-1	µg C L-1	µg C L-1	µg C L-1	µg C L-1	µg C L-1	µg C L-1	µg C L-1	µg C L-1	µg C L-1	µg C L-1	µg C L-1	µg C L-1	µg C L-1	µg C L-1	µg C L-1	µg C L-1	µg C L-1
TF12		2	2.3	11	17.9	10.8	6.2	0.13	10.5	0.11	1.4	50.9	95.9	336.524	411.945	7.78602	4.9791	5	5.3	3.8	0.67	10.4		0.990434	0.894118	0.0963163	21.3174	0.297362	21.02	0.045207	20.9017	0.252155	0.118346	45.6548	0	34.7416	7.16341	3.64064	0.109184	12.8021	4.05858	2.63911	3.16951	2.93494	12.1308	0.487344	8.48869	0.02968	2.94606
TF113		1.9	2.5	16.5	16.3	8.3	6.5	0.19	11.2	0.06	1.6	70.4	70.5	330.317	439.883	5.4546	4.34161	1.7	2.5	3.6	0.69	7.9		0.230576	0.188176	0.0424	37.508	3.65191	33.8561	0.978243	33.6786	2.67367	0.177519	19.5473	3.48141	0	8.63333	7.4326	0	3.75129	0	0.710076	2.17706	0.864144	12.4667	0	0	0	0.475803
TF109		2.3	2.8	17	16.1	7.9	6.6	0.27	11.5	0.07	1.6	65.5	65.6	295.246	435.622	5.26186	4.73143	-0.8	0.5	3.5	0.68	8.1		0.963717	0.963717	0	46.7162	2.93346	43.7828	0.756659	43.7828	2.17681	0	17.663	6.31005	0	7.23562	4.11733	0	4.22237	0.413895	1.14821	1.31255	1.34772	13.6519	0.75046	0	0	0
TF213		2.2	2.7	27.8	15.6	7.6	6.4	0.28	13.2	0.07	1.4	88.4	88.5	386.933	444.831	5.09434	4.45406	-2.3	-0.5	4	0.76	9.1		0.763899	0.763899	0	29.5103	17.9811	11.5292	5.69949	11.5292	12.2816	0	14.0452	3.48141	0.117467	10.4464	0	0	7.09736	0	1.11485	3.43674	2.54577	7.17819	0.1912	0	0	0.362163
TF259		2.9	2.8	27.8	15.9	7.2	6.5	0.33	17.4	0.05	1.4	112.5	112.6	465.341	462.165	4.80871	4.52132	-2.6	-1.5	3.9	0.76	8.7		0.297585	0.297585	0	32.1639	10.0033	22.1606	4.14398	22.1606	5.85936	0	12.7897	6.44896	0	6.07327	0.267481	0	9.58123	0	2.13996	4.48755	2.95373	8.20424	0	0	0	0.754971
TF271		2.5	2.9	22.3	16.3	7.8	6.5	0.04	9.9	0.1	2.4	101.847	106.698	445.855	455.32	5.13015	5.02526	-2.1	-1.4	3.8	0.75	7.6		5.81864	0	5.81864	33.4241	9.35936	24.0647	3.6246	24.0647	5.73476	0	18.1578	7.27301	0	3.58238	7.30243	0	13.8373	0	9.62505	2.49191	1.72038	5.00857	0	0	0	2.93781
UP2		2.3	2.3	8.3	14.1	6.9	6.7	0.28	12.3	0.12	1	109.6	109.7	459.236	456.753	4.85751	4.83413	0.9	2.4	3.2	0.72	7		3.694	3.287	0.407	5.169	3.064	2.105	3.064	2.105	0	0	7.917	1.68	0	0	0.118	6.119	1.004	0	0	0.226	0.778	2.087	0.344	0	0	0
UP3		2.3	1.9	5.8	11.6	6.9	6.8	0.38	12.6	0.19	0.9	113.1	114.4	423.028	447.801	4.30512	4.5425	0	4.7	2.6	0.61	6.2		1.379	1.287	0.092	1.769	1.383	0.386	1.383	0.094	0	0.292	8.48	7.702	0	0	0.106	0.672	1.797	0	0	0.679	1.118	7.876	0	0	0	0
UP4		2.2	2.6	10.35	15.9	6.8	6.6	0.13	12.1	0.14	1	102.1	102.1	439.935	462.988	4.38775	6.17383	-0.8	-0.6	3.3	0.73	6.7		5.447	5.44	0.007	11.711	7.936	3.775	7.936	3.775	0	0	4.786	0	0	0	0.37	4.416	6.494	0	0	0.83	5.664	3.087	0	0	0	0
UP5		1.9	2.2	8.5	16.9	6	6.5	0.16	10.3	0.19	1.8	108.9	109	439.827	490.045	4.6946	3.7589	2.8	2.6	2.7	0.56	6		1.205	1.205	0	44.326	1.9	42.426	1.9	7.175	0	35.251	37.242	7.992	0.687	0	0.589	27.974	2.955	0	0	0.151	2.804	20.749	0.573	0	0	0
UP6		1.9	2.3	10.3	17.5	6.1	6.5	0.06	9.2	0.24	2.5	110.6	110.7	460.659	453.794	4.7572	4.6244	2.7	3.2	3	0.63	5.5		2.655	1.782	0.873	58.759	2.062	56.697	2.062	17.241	0	39.456	33.755	4.56	0	0.062	1.851	27.282	2.781	0	0.739	0.528	1.514	18.663	0.172	0	0	0
r2 for TP100 vs. x:				0.3195	0.1133	0.0032	0.0592	0.1886	0.5816	0.2311	0.0374	0.111	0.0721	0.1043	0.0119	0.0616	0.0329	0.5898	0.3978	0.1528	0.3792	0.0594		0.0135	0.0187	0.0683	0.0706	0.1955	0.1437	0.1169	0.0031	0.1542	0.2713	0.3151	0.0819	0.0608	0.0097	0.0241	0.2711	0.1388	0.0534	0.1441	0.2588	0.0058	0.3231	0.098	0.0571	0.0571	0.0244
r2 for TP300 vs. x:				0.6772	0.1503	0.0253	0.0783	0.0348	0.0689	0.5062	0.0897	0.0419	0.1567	0.0218	0.0029	0.0009	0.0742	0.4166	0.7671	0.6276	0.5922	0.1892		0.0357	0.0376	0.1588	0.1125	0.4197	0.0187	0.1682	0.3508	0.3969	0.137	0.0602	4e-05	0.0402	0.2935	0.1452	0.1697	0.3195	0.0259	0.2979	0.3327	0.046	0.0774	0.0057	0.038	0.038	0.0828
r2 for δ15N-Phe100 vs. x:		0.5898	0.4166	0.4613	0.148	0.0889	0.1305	0.1333	0.6549	0.2268	0.0131	0.1255	7e-05	0.0483	0.0568	0.304	0.0404			0.1397	0.4516	0.0031		0.0438	0.0019	0.0799	0.0173	0.5845	0.117	0.3859	0.0031	0.4368	0.2253	0.6089	0.1009	0.3963	0.0406	0.0112	0.2296	0.0312	0.3713	0.0883	0.1286	0.0127	0.3311	0.1711	0.3882	0.3882	0.0157
r2 for δ15N-Phe300 vs. x:		0.3978	0.7671	0.5662	0.0107	0.0607	0.0012	0.0009	0.1888	0.2762	0.0205	0.0547	0.0072	0.05	0.1184	0.154	0.0758			0.2907	0.5298	0.0148		0.1057	0.0005	0.1277	0.0243	0.6068	0.0052	0.4966	0.0456	0.397	0.0804	0.2704	0.0225	0.2708	0.0576	0.0019	0.0759	0.1316	0.2549	0.1614	0.1624	0.1208	0.1689	0.0759	0.2667	0.2667	0.0001
r2 for Salinity vs. x:		0.0032	0.0253	0.0288	0.0953		0.4195	0.0092	0.0052	0.264	0.0117	0.7378	0.1941	0.4508	0.7324	0.8614	0.027	0.0889	0.0607	0.3656	0.0615	0.7389		0.0586	0.1138	0.001	0.0195	0.0078	0.0117	0.1429	0.1936	0.0116	0.2865	0.1355	0.1952	0.691	0.4095	0.2357	0.3599	0.3803	0.7256	0.0962	0.3079	0.0001	0.0105	0.0349	0.7002	0.7002	0.525
r2 for Oxygen vs. x:		0.0592	0.0783	0.1331	0.661	0.4195		0.2232	0.0283	0.0695	0.1279	0.3527	0.0482	0.1039	0.1621	0.6233	0.0047	0.1305	0.0012	0.3772	0.0221	0.4627		0.0626	0.1312	0.002	0.1487	0.0298	0.102	0.0151	0.1164	0.0948	0.0073	0.5123	0.1199	0.4922	0.3287	0.0838	1e-06	0.4444	0.4701	0.0872	0.355	0.0755	0.0973	0.0456	0.4872	0.4872	0.3971
r2 for ML vs. x:		0.3195	0.6772		0.0481	0.0288	0.1331	0.0124	0.2626	0.5399	0.0499	0.0121	0.0681	0.007	0.0069	0.0016	0.0093	0.4613	0.5662	0.6911	0.5309	0.3135		0.0364	0.2601	0.0625	0.0845	0.667	0.0021	0.1086	0.2048	0.823	0.126	0.0403	0.029	0.0307	0.5265	0.038	0.1998	0.296	0.0268	0.2081	0.697	0.0035	0.0434	0.0545	0.0293	0.0293	0.0722
r2 for DIN vs. x:		0.2311	0.5062	0.5399	0.0062	0.264	0.0695	0.089	0.2708		0.0484	0.2361	0.3318	0.2176	0.1297	0.0905	0.0034	0.2268	0.2762	0.693	0.538	0.5887		0.0654	0.1177	0.0004	0.0043	0.2445	0.0412	0.0128	0.3038	0.3614	0.5681	0.0906	0.0202	0.0032	0.6456	0.1218	0.6039	0.1911	0.0084	0.0731	0.5238	9e-05	0.1635	0.0006	0.004	0.004	0.0799
r2 for SiO2 vs. x:		0.5816	0.0689	0.2626	0.1356	0.0052	0.0283	0.5381		0.2708	0.292	0.0603	0.0186	0.0364	0.0113	0.0557	0.0001	0.3549	0.1888	0.1095	0.2446	0.103		0.1142	0.0019	0.1236	0.1072	0.2155	0.1974	0.1333	0.0073	0.167	0.2235	0.2945	0.0048	0.0418	0.0669	0.211	0.2109	0.0051	0.0426	0.0347	0.3047	0.0374	0.1768	0.0914	0.0401	0.0401	0.0425
r2 for Cyanobacteria (all)		0.00706	0.1125	0.0845	0.4925	0.0195	0.1487	0.2028	0.1072	0.0043	0.6834	0.0228	0.1005	0.0306	0.0138	0.002	0.1807	0.0173	0.0243	0.0127	0.0451	0.0088		0.0642	0.1996	0.0141		0.0002	0.9198	0.0724	0.3864	0.0206	0.3876	0.2839	0.1274	0.0204	0.0575	0.1305	0.2532	0.0011	0.0134	0.021	0.0048	0.0242	0.5861	0.09	0.0219	0.0219	0.0007
r2 for Filamentouse cyanobacteria		0.1437	0.0187	0.0021	0.4529	0.0117	0.102	0.2145	0.1974	0.0412	0.6266	0.035	0.0835	0.0462	0.0058	0.0118	0.196	0.117	0.0052	0.0049	0.1698	0.0328		0.0725	0.1621	0.0035	0.9198	0.0878		0.2158	0.3662	0.0147	0.4738	0.4019	0.1195	0.0019	0.0099	0.1495	0.3365	0.0053	0.0002	0.0038	0.0095	0.0558	0.7381	0.1571	0.0024	0.0024	0.0015
r2 for Temp vs. x:		0.1133	0.1503	0.0481		0.0953	0.661	0.532	0.1356	0.0062	0.3881	0.1904	0.0657	0.043	0.011	0.2726	4e-06	0.148	0.0107	0.162	0.0004	0.0868		0.0009	0.0255	0.0126	0.4925	9e-05	0.4529	0.0078	0.2322	0.0016	0.1562	0.5064	0.0627	0.1631	0.0868	0.144	0.1124	0.203	0.1652	0.0602	0.0663	0.0871	0.2579	0.1001	0.1592	0.1592	0.1516
r2 for PO43- vs. x:		0.1886	0.0348	0.0124	0.532	0.0092	0.2232		0.5381	0.089	0.5108	0.0167	0.0016	0.0092	0.0016	0.0681	0.077	0.1333	0.0009	0.0065	0.0042	0.0183		0.2895	0.0076	0.2957	0.2028	0.0136	0.2145	0.0019	0.0248	0.034	0.1855	0.2717	0.0453	0.0506	0.0284	0.2432	0.1678	0.1517	0.0415	0.2245	0.0184	0.0569	0.0685	9e-05	0.0495	0.0495	0.2128
[truncated: 77 more columns]

## Sheet: SD2_3
Comparison of data for Figure 2
	THAAN wt% TN 100	THAAN wt% TN 300	Nostocales (upper 10 m)	Nostocales (average from 0-10 m + 20 m)
				included in Fig. 4
	wt% TN	wt% TN	µg C L-1	µg C L-1
TF360	62.2	65.3	2.8179	2.67201
TF12	63.8	76	20.9017	10.7588
TF113	73.2	70.3	33.6786	17.1522
TF109	72.5	80.6	43.7828	22.1597
TF213	69.4	68.1	11.5292	12.3218
TF259	77.1	74.1	22.1606	17.181
TF284	76.3	73.4
UP1
UP2	64.3	65.9	2.105	2.105
UP3	54.2	67.5	0.094	0.094
UP4	68.2	68.3	3.775	3.775
UP5	62.6		7.175	7.175
UP6	63.6	78	17.241	17.241
TF271	*59	*65,9	24.0647	16.8994
*not included in the regression, see text for details

## Sheet: SD2_4
Comparison of data for Figure 3
					included in Fig. 3
	δ15Phe100	δ15Phe300		Unicellular cyanobacteria: Synechococcales + Chrococcales (0-10m)	Unicellular cyanobacteria : Synechococcales + Chrococcales (average 0-10 m + 20 m)
Station	‰ vs N2	‰ vs N2		µg C L-1	µg C L-1
TF360	5	5.8		0	0.4149
TF12*	5	5.3		0.297362	0.148681
TF113*	1.7	2.5		3.65191	2.715
TF109*	-0.8	0.5		2.93346	2.96929
TF213*	-2.3	-0.5		17.9811	14.02
TF259*	-2.6	-1.5		10.0033	10.5255
TF271*	-2.1	-1.4		9.35936	9.60096
TF284	-2.1	-1.4
UP1
UP2*	0.9	2.4		3.064	3.064
UP3*	0	4.7		1.383	1.383
UP4*	-0.8	-0.6		7.936	7.936
UP5*	2.8	2.6		1.9	1.9
UP6*	2.7	3.2		2.062	2.062

## Sheet: SD2_5
	PCA statistics including the regression results for the leading variables
	Principal Component Analysis
	Data worksheet
	Name: Data1
	Data type: Other
	Sample selection: All
	Variable selection: All
	Eigenvalues
	PC	Eigenvalues	%Variation	Cum.%Variation
	1	32.6	26.3	26.3
	2	27.6	22.3	48.5
	3	16.5	13.3	61.9
	4	13.2	10.6	72.5
	5	9.27	7.5	80
									Regression results compiled from Data Sheet SD2_2:
									italic: autocorrelation or non-robust correlation based on data from a single station
	Eigenvectors								PC 1		PC 2							PC 3		PC 4
	(Coefficients in the linear combinations of variables making up PC's)								r2 for Salinity vs. x:	r2 for Oxygen vs. x:	r2 for ML vs. x:	r2 for DIN vs. x:	r2 for SiO2 vs. x:	r2 for TP100 vs. x:	r2 for TP300 vs. x:	r2 for δ15N-Phe100 vs. x:	r2 for δ15N-Phe300 vs. x:	r2 for Cyanobacteria (all) vs. X:	r2 for Filamentouse cyanobacteria vs. x:	r2 for Temp vs. x:	r2 for PO43- vs. x:
	Variable	PC 1	PC 2	PC 3	PC 4	PC 5			green: p<0.05	grey: p<0.05	green: p<0.05	green: p<0.05	green: p<0.05	green: p<0.05	green: p<0.05	green: p<0.05	green: p<0.05	yellow: p<0.05	yellow: p<0.05	orange: p<0.05	orange: p<0.05
abiotic variables	ML depth	-0.054	0.164	0.051	0.073	0.056			0.0288	0.1331		0.5399	0.2626	0.3195	0.6772	0.4613	0.5662	0.0845	0.0021	0.0481	0.0124
	Temperature	-0.067	-0.041	0.12	0.121	0.054			0.0953	0.661	0.0481	0.0062	0.1356	0.1133	0.1503	0.148	0.0107	0.4925	0.4529		0.532
	Salinity	-0.172	-0.019	-0.03	-0.008	-0.029				0.4195	0.0288	0.264	0.0052	0.0032	0.0253	0.0889	0.0607	0.0195	0.0117	0.0953	0.0092
	Oxygen	0.126	0.023	-0.067	-0.125	-0.119			0.4195		0.1331	0.0695	0.0283	0.0592	0.0783	0.1305	0.0012	0.1487	0.102	0.661	0.2232
	DIN (NO2+NO3-)	0.103	-0.134	0.024	0.052	-0.005			0.264	0.0695	0.5399		0.2708	0.2311	0.5062	0.2268	0.2762	0.0043	0.0412	0.0062	0.089
	PO43-	0.01	0.068	-0.062	-0.161	0.086			0.0092	0.2232	0.0124	0.089	0.5381	0.1886	0.0348	0.1333	0.0009	0.2028	0.2145	0.532
	SiO2	-0.001	0.113	-0.084	-0.024	0.112			0.0052	0.0283	0.2626	0.2708		0.5816	0.0689	0.6549	0.1888	0.1072	0.1974	0.1356	0.5381
high priority variables	TP100	0	0.129	-0.076	0.064	-0.068			0.0032	0.0592	0.3195	0.2311	0.5816			0.5898	0.3978	0.00706	0.1437	0.1133	0.1886
	TP300	-0.045	0.14	0.029	0.07	-0.043			0.0253	0.0783	0.6772	0.5062	0.0689			0.4166	0.7671	0.1125	0.0187	0.1503	0.0348
	δ15N-Phe100	-0.041	-0.174	0.051	-0.016	0.029			0.0889	0.1305	0.4613	0.2268	0.3549	0.5898	0.4166			0.0173	0.117	0.148	0.1333
	δ15N-Phe300	-0.028	-0.157	0.015	-0.082	0.005			0.0607	0.0012	0.5662	0.2762	0.1888	0.3978	0.7671			0.0243	0.0052	0.0107	0.0009
other biotic variables	Chl, a	0.007	-0.004	0.189	0.142	-0.096			0.0117	0.1279	0.0499	0.0484	0.292	0.0374	0.0897	0.0131	0.0205	0.6834	0.6266	0.3881	0.5108
	TN100	0.152	0.024	-0.036	0.089	0			0.7378	0.3527	0.0121	0.2361	0.0603	0.111	0.0419	0.1255	0.0547	0.0228	0.035	0.1904	0.0167
	TN300	0.084	-0.044	-0.077	0.169	0.007			0.1941	0.0482	0.0681	0.3318	0.0186	0.0721	0.1567	7e-05	0.0072	0.1005	0.0835	0.0657	0.0016
	TC100	0.121	0.003	-0.058	0.165	0.008			0.4508	0.1039	0.007	0.2176	0.0364	0.1043	0.0218	0.0483	0.05	0.0306	0.0462	0.043	0.0092
	TC300	0.144	0.02	0.014	0.069	0.052			0.7324	0.1621	0.0069	0.1297	0.0113	0.0119	0.0029	0.0568	0.1184	0.0138	0.0058	0.011	0.0016
	C/N 100	-0.162	-0.064	0.014	0.03	0.011			0.8614	0.6233	0.0016	0.0905	0.0557	0.0616	0.0009	0.304	0.154	0.002	0.0118	0.2726	0.0681
	C/N 300	-0.01	-0.007	-0.17	0.045	-0.087			0.027	0.0047	0.0093	0.0034	0.0001	0.0329	0.0742	0.0404	0.0758	0.1807	0.196	4e-06	0.077
	Hｴ	-0.12	0.112	-0.004	0.069	0.028			0.3656	0.3772	0.6911	0.693	0.1095	0.1528	0.6276	0.1397	0.2907	0.0127	0.0049	0.162	0.0065
	Jo	-0.049	0.138	-0.091	0.06	-0.014			0.0615	0.0221	0.5309	0.538	0.2446	0.3792	0.5922	0.4516	0.5298	0.0451	0.1698	0.0004	0.0042
	d	-0.161	0.054	-0.029	0.013	0.069			0.7389	0.4627	0.3135	0.5887	0.103	0.0594	0.1892	0.0031	0.0148	0.0088	0.0328	0.0868	0.0183
summarized microplankton groups	Diatoms (all)	0.061	-0.007	-0.107	0.127	-0.163			0.0586	0.0626	0.0364	0.0654	0.1142	0.0135	0.0357	0.0438	0.1057	0.0642	0.0725	0.0009	0.2895
	Centrales	0.078	-0.062	-0.158	-0.018	0.036			0.1138	0.1312	0.2601	0.1177	0.0019	0.0187	0.0376	0.0019	0.0005	0.1996	0.1621	0.0255	0.0076
	Pennales	-0.001	0.049	0.021	0.163	-0.222			0.001	0.002	0.0625	0.0004	0.1236	0.0683	0.1588	0.0799	0.1277	0.0141	0.0035	0.0126	0.2957
	Cyanobacteria (all)	0.002	0.005	0.227	0.046	0.014			0.0195	0.1487	0.0845	0.0043	0.1072	0.0706	0.1125	0.0173	0.0243		0.9198	0.4925	0.2028
	Unicellular cyanobacteria (all)	0	0.155	-0.034	0.083	0.121			0.0078	0.0298	0.667	0.2445	0.2155	0.1955	0.4197	0.5845	0.6068	0.0002	0.0878	9e-05	0.0136
	Filamentouse cyanobacteria	0.002	-0.039	0.227	0.02	-0.021			0.0117	0.102	0.0021	0.0412	0.1974	0.1437	0.0187	0.117	0.0052	0.9198		0.4529	0.2145
	Chrococcales	0.066	0.085	-0.128	0.092	0.096			0.1429	0.0151	0.1086	0.0128	0.1333	0.1169	0.1682	0.3859	0.4966	0.0724	0.2158	0.0078	0.0019
	Nostocales	-0.092	0.053	0.144	-0.057	-0.106			0.1936	0.1164	0.2048	0.3038	0.0073	0.0031	0.3508	0.0031	0.0456	0.3864	0.3662	0.2322	0.0248
	Synechococcales (Unicell.)	-0.041	0.158	0.031	0.057	0.106			0.0116	0.0948	0.823	0.3614	0.167	0.1542	0.3969	0.4368	0.397	0.0206	0.0147	0.0016	0.034
	Synechococcales (Filamentous)	0.087	-0.097	0.15	0.077	0.072			0.2865	0.0073	0.126	0.5681	0.2235	0.2713	0.137	0.2253	0.0804	0.3876	0.4738	0.1562	0.1855
	Dinoflagellates (all)	-0.071	-0.118	0.136	0.086	0.053			0.1355	0.5123	0.0403	0.0906	0.2945	0.3151	0.0602	0.6089	0.2704	0.2839	0.4019	0.5064	0.2717
	Dinophysiales (Dinoflagellate)	0.062	0.058	0.128	0.007	-0.081			0.1952	0.1199	0.029	0.0202	0.0048	0.0819	4e-05	0.1009	0.0225	0.1274	0.1195	0.0627	0.0453
	Gonyaulacales (Dinoflagellate)	-0.139	-0.101	-0.036	0.054	0.036			0.691	0.4922	0.0307	0.0032	0.0418	0.0608	0.0402	0.3963	0.2708	0.0204	0.0019	0.1631	0.0506
	Gymnodiniales (Dinoflagellate)	-0.13	0.097	0.063	-0.051	0.08			0.4095	0.3287	0.5265	0.6456	0.0669	0.0097	0.2935	0.0406	0.0576	0.0575	0.0099	0.0868	0.0284
	Peridiniales (Dinoflagellate)	-0.082	0.019	0.092	-0.006	-0.208			0.2357	0.0838	0.038	0.1218	0.211	0.0241	0.1452	0.0112	0.0019	0.1305	0.1495	0.144	0.2432
	Other Dinoflagellates (other Dinophyceae, Nostilucales and Prorocentrales)	0.101	-0.104	0.117	0.071	0.076			0.3599	1e-06	0.1998	0.6039	0.2109	0.2711	0.1697	0.2296	0.0759	0.2532	0.3365	0.1124	0.1678
	Flagellates (all)	-0.113	0.047	-0.03	0.18	-0.047			0.3803	0.4444	0.296	0.1911	0.0051	0.1388	0.3195	0.0312	0.1316	0.0011	0.0053	0.203	0.1517
	Dictyochales (Flagellate)	-0.144	-0.098	-0.03	0.04	0.025			0.7256	0.4701	0.0268	0.0084	0.0426	0.0534	0.0259	0.3713	0.2549	0.0134	0.0002	0.1652	0.0415
	Prymnesiales (Flagellate)	-0.056	0.065	0.023	0.171	-0.189			0.0962	0.0872	0.2081	0.0731	0.0347	0.1441	0.2979	0.0883	0.1614	0.021	0.0038	0.0602	0.2245
	Pyrenomonadales (Flagellate)	-0.115	0.107	0.003	0.082	0.07			0.3079	0.355	0.697	0.5238	0.3047	0.2588	0.3327	0.1286	0.1624	0.0048	0.0095	0.0663	0.0184
	Other Flagellates (unid. flagellata, Crysophyceae, Cryptomonadales, Euglenales, Eutreptiales, and Pedinellales	0.003	-0.01	-0.115	0.102	0.135			0.0001	0.0755	0.0035	9e-05	0.0374	0.0058	0.046	0.0127	0.1208	0.0242	0.0558	0.0871	0.0569
	Others (Spaeropleales, Chromista, Chlorellales, Pyramimonadales, Unicell spp.)	0.004	-0.086	0.202	-0.013	0.07			0.0105	0.0973	0.0434	0.1635	0.1768	0.3231	0.0774	0.3311	0.1689	0.5861	0.7381	0.2579	0.0685
individually counted microplankton taxa	Actinocyclus	-0.042	-0.066	0.083	-0.067	0.049			0.0349	0.0456	0.0545	0.0006	0.0914	0.098	0.0057	0.1711	0.0759	0.09	0.1571	0.1001	9e-05
	Alexandrium pseudogonyaulax	-0.14	-0.1	-0.038	0.053	0.033			0.7002	0.4872	0.0293	0.004	0.0401	0.0571	0.038	0.3882	0.2667	0.0219	0.0024	0.1592	0.0495
	Amphidinium crassum	-0.14	-0.1	-0.038	0.053	0.033			0.7002	0.4872	0.0293	0.004	0.0401	0.0571	0.038	0.3882	0.2667	0.0219	0.0024	0.1592	0.0495
	Anabaena limnetica	-0.124	-0.002	-0.014	0.158	-0.114			0.525	0.3971	0.0722	0.0799	0.0425	0.0244	0.0828	0.0157	0.0001	0.0007	0.0015	0.1516	0.2128
	Apedinella radians	0.045	-0.016	-0.152	0.014	0.026			0.0296	0.0241	0.0394	0.0094	0.0016	0.0004	0.0161	0.0269	0.0898	0.1063	0.1257	0.0002	0.0495
	Aphanizomenon	-0.129	0.015	0.077	-0.138	-0.035			0.4719	0.1382	0.056	0.3713	0.0001	0.0104	0.102	0.0257	0.0082	0.0838	0.1075	0.1083	0.0091
	Aphanocapsa	-0.039	0.145	0.027	0.057	0.105			0.0134	0.1002	0.6839	0.274	0.0724	0.0698	0.3172	0.3562	0.3154	0.0132	0.021	0.0012	0.0123
	Aphanothece	-0.045	0.171	0.042	0.064	0.049			0.0167	0.0783	0.953	0.498	0.2518	0.3023	0.5387	0.5027	0.5029	0.0396	0.0023	0.0058	0.0295
	Aphanothece paralleliformis	-0.028	0.157	0.013	0.109	0.092			0.0015	0.0803	0.8275	0.2833	0.2351	0.2971	0.3964	0.5013	0.4679	0.088	0.0289	0.0005	0.026
	Attheya septentrionalis	-0.029	0.1	0.029	-0.037	0.175			0.004	0.0462	0.3051	0.1304	0.0336	9e-05	0.1158	0.1708	0.1074	0.0119	0.0094	0.0007	0.0807
	Centrales	0.089	-0.049	-0.169	-0.009	0.003			0.1473	0.1982	0.2416	0.1157	0.0001	0.0041	0.0354	0.0011	0.0045	0.2548	0.21654	0.0598	0.0079
	Ceratium fusus	-0.14	-0.1	-0.038	0.053	0.033			0.7002	0.4872	0.0293	0.004	0.0401	0.0571	0.038	0.3882	0.2677	0.0219	0.0024	0.1592	0.0495
	Ceratium tripos	-0.14	-0.1	-0.038	0.053	0.033			0.7002	0.4872	0.0293	0.004	0.0401	0.0571	0.038	0.3882	0.2677	0.0219	0.0024	0.1592	0.0495
	Ceratoneis closterium	0.061	-0.073	0.117	0.073	-0.005			0.1256	0.0029	0.0429	0.404	0.1558	0.1225	0.0368	0.0942	0.0477	0.289	0.3288	0.1045	0.1928
	Chaetoceros	-0.14	-0.1	-0.038	0.053	0.033			0.7002	0.4872	0.0293	0.004	0.0401	0.0571	0.038	0.3882	0.2677	0.0219	0.0024	0.1592	0.0495
	Chaetoceros affinis	-0.14	-0.1	-0.038	0.053	0.033			0.7002	0.4872	0.0293	0.004	0.0401	0.0571	0.038	0.3882	0.2677	0.0219	0.0024	0.1592	0.0495
	Chaetoceros castracanei	-0.054	0.131	0.062	-0.07	0.101			0.0289	0.0384	0.5953	0.5787	0.4819	0.1822	0.2963	0.2083	0.2039	0.0675	0.0128	0.0075	0.218
	Chaetoceros constrictus	0.059	-0.072	0.121	0.073	-0.006			0.1214	0.0034	0.0403	0.3984	0.1559	0.1215	0.038	0.0967	0.0513	0.2979	0.3391	0.1037	0.1861
	Chaetoceros danicus	-0.046	0.008	0.046	-0.231	-0.094			0.0806	0.0728	0.0137	0.0574	0.0025	0.0254	0.0166	0.0021	0.0962	6e-06	0.0095	0.1032	0.1666
	Chaetoceros similis	0.076	-0.087	0.139	0.078	0.022			0.2069	0.003	0.0797	0.5369	0.1958	0.185	0.0847	0.1539	0.0743	0.3617	0.4278	0.1237	0.1982
	Chaetoceros socialis	-0.14	-0.1	-0.038	0.053	0.033			0.7002	0.4872	0.0293	0.004	0.0401	0.0571	0.038	0.3882	0.2677	0.0219	0.0024	0.1592	0.0495
	Chaetoceros subtilis	0.08	-0.087	0.107	0.059	-0.002			0.2043	0.0052	0.1183	0.607	0.1639	0.1482	0.1357	0.1134	0.1041	0.2077	0.2693	0.0317	0.1282
	Choanoflagellatea spp.	0.051	-0.018	-0.138	-0.032	-0.021			0.0427	0.1698	0.1067	8e-05	0.0133	0.0123	0.0174	9e-05	9e-05	0.3021	0.2511	0.1019	0.0246
	Chroococcales	0.095	-0.058	-0.146	0.008	0.026			0.1865	0.1352	0.2425	0.1647	0.0051	0.0204	0.0322	0.0001	0.0073	0.1424	0.1176	0.015	0.0351
	Chrysophyceae	0.002	0.142	-0.024	0.16	0.07			0.0135	0.0433	0.6641	0.1918	0.3329	0.4769	0.4298	0.5342	0.6603	0.0023	0.036	0.0071	0.0022
	Coelosphaerium minutissimum	-0.023	0.149	0.009	0.159	-0.007			0.0015	0.0571	0.7262	0.2187	0.135	0.4072	0.4484	0.4976	0.5157	0.008	0.0204	0.0025	0.0008
	Cryptomonadales	0.095	-0.068	-0.092	-0.052	-0.04			0.1852	0.4243	0.3892	0.4707	0.0025	0.0088	0.4579	0.0022	0.1571	0.2064	0.1195	0.4353	0.0557
	Cyanodictyon	-0.028	0.096	0.019	-0.024	0.196			0.0065	0.0808	0.3014	0.1275	0.0321	0.0113	0.0564	0.1036	0.0634	0.0017	0.0295	0.0004	0.0454
	Cyanodictyon planctonicum	-0.05	0.157	0.066	-0.043	0.089			0.0228	0.0492	0.7835	0.6157	0.3359	0.1559	0.4085	0.3315	0.318	0.0712	0.0041	0.0051	0.129
	Cyanonephron styloides	-0.14	-0.1	-0.038	0.053	0.033			0.7002	0.4872	0.0293	0.004	0.0401	0.0571	0.038	0.3882	0.2677	0.0219	0.0024	0.1592	0.0495
	Cyclotella	-0.072	0.069	-0.01	0.04	0.224			0.1025	0.2802	0.314	0.1318	0.0774	0.0009	0.0483	0.0429	0.0283	0.0016	0.0554	0.011	0.043
	Cymbomonas tetramitiformis	-0.146	-0.094	-0.023	0.026	0.017			0.736	0.4449	0.024	0.014	0.0442	0.0489	0.0161	0.3483	0.2381	0.007	0.0005	0.1677	0.0336
	Dactyliosolen fragilissimus	-0.14	-0.1	-0.038	0.053	0.033			0.7002	0.4872	0.0293	0.004	0.0401	0.0571	0.038	0.3882	0.2677	0.0219	0.0024	0.1592	0.0495
	Dictyocha speculum	-0.144	-0.098	-0.03	0.04	0.025			0.7256	0.4701	0.0268	0.0084	0.0426	0.0534	0.0259	0.3713	0.2549	0.0134	0.0002	0.1652	0.0415
	Dinobryon	-0.11	0.004	0.071	-0.155	-0.007			0.3869	0.1303	0.0187	0.2673	0.0237	0.1513	0.0188	0.0807	0.0488	0.0476	0.0628	0.0771	4e-07
	Dinobryon balticum	0.069	-0.041	-0.105	0.026	0.075			0.1119	0.0138	0.0987	0.0678	0.005	0.0328	0.0005	3e-06	0.0451	0.0304	0.0313	0.012	0.0726
	Dinobryon petiolatum	-0.128	-0.062	0.015	-0.057	-0.001			0.6045	0.3177	0.0068	0.0859	0.0485	0.1919	0.0171	0.354	0.2326	9e-06	0.0092	0.1334	0.0393
	Dinophyceae (10-50 ｵm)	0.102	-0.103	0.117	0.071	0.076			0.3625	1e-05	0.1991	0.6035	0.2101	0.27	0.169	0.2275	0.0749	0.2534	0.3363	0.1115	0.1671
	Dinophysis acuminata	0.083	-0.089	0.133	0.064	0.096			0.2723	0.0065	0.128	0.4342	0.1712	0.2474	0.1425	0.2088	0.062	0.2845	0.3594	0.1244	0.1179
	Dinophysis norvegica	-0.009	0.127	0.01	-0.05	-0.154			0.0002	0.1577	0.2009	0.1671	0.1623	0.452	0.096	0.4525	0.1161	0.0117	0.0296	0.284	0.2397
	Diplopsalis	0.059	-0.072	0.121	0.073	-0.006			0.1214	0.0034	0.0403	0.3984	0.1559	0.1215	0.038	0.0967	0.0513	0.2979	0.3391	0.1037	0.1861
	Ditylum brightwellii	-0.14	-0.1	-0.038	0.053	0.033			0.7002	0.4872	0.0293	0.004	0.0401	0.0571	0.038	0.3882	0.2677	0.0219	0.0024	0.1592	0.0495
	Dolichospermum spp.	0.066	-0.12	0.133	0.074	0.054			0.1546	0.0258	0.1804	0.5881	0.2971	0.3452	0.1382	0.3419	0.1371	0.3566	0.4714	0.2291	0.2739
	Ebria tripartita	-0.014	0.029	0.183	-0.108	0.024			0.001	0.0114	0.0684	0.0169	0.017	0.045	0.0821	0.0006	0.005	0.553	0.5042	0.1001	0.0009
	Eutreptiella	-0.145	-0.078	-0.049	0.082	0.042			0.7228	0.5595	0.0014	0.0208	0.0141	0.0172	0.0058	0.2523	0.1467	0.0263	0.011	0.1743	0.0545
	Gonyaulax	0.057	-0.056	0.078	0.03	0.109			0.1396	0.0034	0.0765	0.1326	0.0529	0.1215	0.0913	0.1053	0.0206	0.0775	0.1087	0.0426	0.0177
	Gymnodiniales	-0.13	0.097	0.056	-0.039	0.094			0.4114	0.3624	0.5381	0.6256	0.0753	0.0088	0.2685	0.0367	0.0532	0.0449	0.0041	0.0864	0.026
	Hemiselmis	-0.106	-0.025	0.034	-0.09	0.012			0.3994	0.207	0.0013	0.1386	0.0274	0.2005	0.0029	0.1929	0.1245	0.0039	0.0119	0.0824	0.0161
	Heterocapsa rotundata	0.066	-0.026	-0.193	-0.023	-0.002			0.0634	0.1767	0.1488	0.0382	0.0082	0.001	0.0113	0.0251	0.0195	0.349	0.3293	0.0957	6e-05
	Heterocapsa triquetra	-0.035	0.019	0.108	-0.181	-0.063			0.0351	4e-05	0.0032	0.1314	0.0275	0.1196	0.0194	0.0206	0.0072	0.1356	0.1727	0.025	3e-05
	Katablepharis remigera	-0.112	0.004	0.078	-0.147	-0.061			0.3571	0.065	0.0171	0.2533	0.0097	0.0119	0.089	0.0222	0.0088	0.0914	0.1308	0.0818	0.0074
	Katodinium glaucum	-0.029	0.029	0.076	-0.138	-0.081			0.0111	0.0241	0.0067	0.0766	0.0025	0.008	0.1164	0.0269	0.0217	0.1041	0.1251	0.0028	0.0382
	Katodinium rotundatum	-0.082	0.073	0.096	-0.134	-0.064			0.149	0.015	0.1663	0.3867	0.0017	0.0122	0.2995	0.0495	0.059	0.1499	0.1256	0.0354	0.0287
	Kirchneriella	0.073	-0.075	0.069	0.075	0.002			0.1576	4e-05	0.0681	0.4217	0.1396	0.1209	0.0224	0.063	0.0155	0.1835	0.2069	0.1022	0.2446
	Lemmermanniella parva	-0.018	0.132	0.008	0.096	0.061			0.0009	0.0214	0.6317	0.2783	0.6578	0.6761	0.3186	0.3957	0.4028	0.0111	0.0041	0.0008	0.1125
	Leucocryptos marina	-0.099	-0.033	0.058	-0.072	-0.06			0.2793	0.0709	8e-05	0.0656	0.023	0.0003	0.0435	0.0494	0.0236	0.0641	0.1145	0.0986	0.0004
	Mesodinium rubrum	0.095	-0.089	0.116	0.049	0.073			0.333	0.0083	0.1789	0.5371	0.0874	0.1417	0.2743	0.1642	0.1113	0.1603	0.2431	0.0151	0.0269
	Micracanthodinium claytonii	0.045	-0.012	0.075	0.032	0.194			0.1145	0.0309	0.0004	0.0481	0.0157	0.1135	0.0324	0.02	6e-05	0.0695	0.0455	0.0306	0.0006
	Nitzschia paleacea	-0.002	0.054	0.018	0.161	-0.221			0.001	0.0015	0.0709	0.0024	0.1099	0.0784	0.1747	0.0931	0.1456	0.0111	0.0017	0.0108	0.2786
	Nodularia spumigena	-0.036	0.123	0.115	-0.011	-0.151			0.0135	0.0028	0.4372	0.3518	0.013	0.168	0.6253	0.2559	0.3565	0.2746	0.1798	0.0569	0.0072
	Oocystis	-0.025	0.113	0.042	0.051	-0.159			0.0034	0.0038	0.3344	0.2459	0.1102	0.5751	0.5274	0.3707	0.4158	0.0637	0.0307	0.0049	0.004
	Peridiniales	-0.151	-0.047	0.007	0.057	-0.114			0.8051	0.4212	0.0018	0.0821	0.1423	0.0188	0.0223	0.1619	0.0673	0.0009	0.0098	0.2061	0.182
	Phaeodactylum tricornutum cf.	-0.14	-0.1	-0.038	0.053	0.033			0.7002	0.4872	0.0293	0.004	0.0401	0.0571	0.038	0.3882	0.2677	0.0219	0.0024	0.1592	0.0495
	Phalacroma rotundatum	0.083	-0.052	0.152	0.139	0.042			0.2973	0.0149	0.0075	0.3459	0.059	0.0316	0.0187	0.0602	0.0008	0.4408	0.4655	0.1819	0.1735
	Plagioselmis prolonga	-0.096	0.135	0.032	0.062	0.079			0.1744	0.2594	0.8588	0.6099	0.3414	0.2801	0.4241	0.2235	0.263	0.0259	0.0013	0.0479	0.0413
	Planctonema lauterbornii	-0.027	0.13	0.037	0.045	-0.022			0.0068	0.0189	0.4177	0.1658	0.0024	0.0511	0.3763	0.3773	0.3361	0.0267	0.002	3e-05	0.0038
	Prorocentrum cordatum	-0.14	-0.1	-0.038	0.053	0.033			0.7002	0.4872	0.0293	0.004	0.0401	0.0571	0.038	0.3882	0.2677	0.0219	0.0024	0.1592	0.0495
	Protoperidinium	-0.021	0.055	0.008	0.159	-0.214			0.0197	0.0117	0.0867	0.0148	0.0934	0.0859	0.1906	0.0885	0.1408	0.0044	1e-06	0.0144	0.2594
	Prymnesiales	-0.056	0.065	0.023	0.171	-0.189			0.0962	0.0872	0.2081	0.0731	0.0347	0.1441	0.2979	0.0883	0.1614	0.021	0.0038	0.0602	0.2245
	Pseudanabaena	0.087	-0.097	0.15	0.077	0.072			0.2865	0.0073	0.126	0.5681	0.2235	0.2713	0.137	0.2253	0.0804	0.3876	0.4738	0.1562	0.1855
	Pseudopedinella	0.024	0.075	-0.069	0.054	0.243			0.0443	0.0394	0.1808	0.0466	0.1996	0.02	0.1006	0.1818	0.2974	0.0062	0.0807	0.0091	0.0131
	Pyramimonas	-0.018	0.025	0.093	0.173	-0.08			0.0016	0.1274	0.1794	0.0026	0.0074	0.1131	0.1658	0.0056	0.0777	0.2534	0.206	0.2476	0.1754
	Scrippsiella spp. CPX	-0.006	0.083	-0.003	0.067	0.058			0.0051	0.0034	0.2886	0.1471	0.6942	0.558	0.1164	0.1668	0.18	0.0028	0.0008	0.0002	0.1402
	Skeletonema marinoi	-0.14	-0.1	-0.038	0.053	0.033			0.7002	0.4872	0.0293	0.004	0.0401	0.0571	0.038	0.3882	0.2677	0.0219	0.0024	0.1592	0.0495
	Snowella	-0.044	0.147	0.05	-0.027	0.142			0.0136	0.0653	0.678	0.3937	0.1582	0.0582	0.3242	0.339	0.2782	0.0405	0.0015	0.0006	0.1045
	Teleaulax	-0.092	-0.088	-0.107	0.09	-0.021			0.3696	0.179	0.0443	0.0096	0.001	3e-05	0.0349	0.1383	0.1217	0.1118	0.0618	0.0352	0.0546
	Telonema	-0.141	-0.083	-0.018	-0.006	-0.014			0.7154	0.2948	0.0345	0.012	0.0444	0.0609	0.0756	0.3162	0.3403	0.0292	0.0025	0.0388	0.0059
	Thalassiosira	0.023	-0.014	-0.039	-0.142	-0.073			0.0024	0.2748	0.1173	0.0401	0.0044	0.0045	0.3376	0.0006	0.2179	0.173	0.0986	0.5318	0.2265
	Trachelomonas	0.024	0.069	0.093	0.078	0.1			0.0835	0.0212	0.1879	0.0299	0.1001	0.1095	0.0989	0.0842	0.1961	0.1621	0.0925	0.0465	0.0131
	Unicell spp.	-0.06	0.038	0.104	-0.127	0.074			0.086	0.108	0.1018	0.145	0.1079	0.1889	0.0634	0.0036	2e-05	0.1771	0.1193	0.0944	0.0021
	UNIDENTIFIED FLAGELLATA	0.033	-0.084	-0.088	-0.008	0.032			0.0116	0.0003	0.1992	0.0881	0.058	0.1163	0.0027	0.0522	1e-06	0.0062	0.0003	0.0685	0.1469
	Sum of variables	124
	Sum of individually counted microplankton taxa	81
	Sum of microplankton groups	22
	Principal Component Scores
	Sample	SCORE1	SCORE2	SCORE3	SCORE4	SCORE5
	TF12	-13.8	-8.35	-1.88	2.13	0.931
	TF113	-3.15	1.4	2.9	-5.18	-0.976
	TF109	-2.81	2.42	3.78	-5.5	-2.28
	TF213	-1.99	7.66	0.221	0.346	5.76
	TF259	-0.54	6.94	-0.164	2.65	1.63
	TF271	-1.07	5.17	0.515	6.15	-6.02
	UP2	3.6	-1.34	-4.3	-1.62	-0.933
	UP3	3.86	-1.92	-3.41	-3.57	-1.71
	UP4	4.44	-1.3	-7.56	0.539	0.715
	UP5	5.59	-4.7	3.89	1.18	3.05
	UP6	5.84	-5.98	6.02	2.88	-0.169
	Outputs
	Plot: Graph1
